# Supplementary material for: Hypergravity disrupts murine intestinal microbiota
Source: Sci Rep. 2019 Jun 28;9:9410. doi: 10.1038/s41598-019-45153-8 (PMC6599200; doi:10.1038/s41598-019-45153-8)
Supplement: Supplementary file 2 — Dataset [file 41598_2019_45153_MOESM2_ESM.xlsx]

## Sheet: Phylum
Supplementary Datasets S1_a. Statistical anaylsis of AR using the nonparametric Mann-Whitney U test at the Phylum level
Feature	mean(1G)	standard deviation(1G)	mean(2G)	standard deviation(2G)	mean(3G)	standard deviation(3G)	P value (2G vs 1G) (adjusted)	P value (3G vs 1G) (adjusted)	P value (3G vs 2G) (adjusted)
Actinobacteria	0.632248	0.478464	1.88901	1.65168	1.05685	1.10953	0.305455	0.707368	0.516923
Bacteroidetes	9.1416	8.29682	9.34416	6.17465	12.4648	3.6713	0.8	0.255	0.255
Deferribacteres	0	0	0.0246586	0.0491881	0.18354	0.205404	0.305455	0.078	0.2112
Firmicutes	85.6157	7.50772	83.9587	4.98375	82.9982	4.45593	0.705	0.5	0.8
Proteobacteria	2.20925	4.08347	1.27487	1.41629	0.194376	0.0799677	0.89	0.0224	0.00948
Tenericutes	0.0815837	0.0652175	0.101595	0.0931748	0.107018	0.0886395	0.89	0.707368	0.89
Verrucomicrobia	0.792189	1.37418	1.18347	1.50618	0.0675374	0.062106	0.255	0.707368	0.00948
Not assigned	1.51561	0.994083	2.20733	1.41425	2.90948	1.76621	0.705	0.266667	0.705

## Sheet: Class
Supplementary Datasets S1_b. Statistical anaylsis of AR using the nonparametric Mann-Whitney U test at the Class level
Feature	mean(1G)	standard deviation(1G)	mean(2G)	standard deviation(2G)	mean(3G)	standard deviation(3G)	P value (2G vs 1G) (adjusted)	P value (3G vs 1G) (adjusted)	P value (3G vs 2G) (adjusted)
Actinobacteria	0.463435	0.367142	1.60833	1.55333	1.00123	1.10062	0.408148	0.564737	0.605778
Alphaproteobacteria	0	0	0	0	0.00127752	0.00298128	NA	0.494706	0.408148
Bacilli	5.16187	3.38908	9.88799	8.28431	8.96735	7.0581	0.408148	0.435	0.97
Bacteroidia	8.99662	8.16076	9.26042	6.18181	12.3829	3.64964	0.793061	0.234762	0.234762
Betaproteobacteria	0.138699	0.0566822	0.0983241	0.123076	0.0122287	0.0216903	0.234762	0.0117933	0.124286
Candidatus Saccharibacteria	0.0118912	0.031461	0.0141355	0.0190938	0.00623853	0.0206909	0.605778	0.8584	0.408148
Clostridia	46.4323	18.8255	46.8988	20.5967	65.2435	12.4708	0.938545	0.234762	0.21025
Coriobacteriia	0.169092	0.133244	0.281661	0.224605	0.0580103	0.0345094	0.548649	0.234762	0.0117933
Cytophagia	0.108466	0.122222	0.00672164	0.0212557	0	0	0.08468	0.029	0.547778
Deferribacteres	0	0	0.0246827	0.0492348	0.183695	0.205532	0.353043	0.124286	0.234762
Deltaproteobacteria	1.99421	4.09485	1.13895	1.47634	0.134194	0.07016	0.605778	0.898431	0.234762
Epsilonproteobacteria	0.0469544	0.0880727	0	0	0	0	0.258364	0.234762	NA
Erysipelotrichia	34.053	23.0126	27.2064	19.6854	8.8808	5.73879	0.605778	0.234762	0.234762
Flavobacteriia	0.0160527	0.0229259	0.0568783	0.0603145	0.054869	0.062233	0.234762	0.494706	0.925769
Gammaproteobacteria	0.00746485	0.0197501	0.00552853	0.0174827	0	0	0.963214	0.494706	0.547778
Mollicutes	0.0816504	0.0653081	0.101685	0.0932796	0.107278	0.0889243	0.938545	0.668261	0.938545
Negativicutes	0.0087352	0.0151441	0.013454	0.0283635	0.0270383	0.0362904	0.966667	0.494706	0.494706
Verrucomicrobiae	0.792941	1.37563	1.18454	1.50787	0.0676885	0.0622467	0.234762	0.676667	0.0117933

## Sheet: Order
Supplementary Datasets S1_c. Statistical anaylsis of AR using the nonparametric Mann-Whitney U test at the Order level
Feature	mean(1G)	standard deviation(1G)	mean(2G)	standard deviation(2G)	mean(3G)	standard deviation(3G)	P value (2G vs 1G) (adjusted)	P value (3G vs 1G) (adjusted)	P value (3G vs 2G) (adjusted)
Acholeplasmatales	0.0374258	0.0434774	0.0736138	0.0712805	0.0712316	0.0757094	0.629623	0.631111	0.873846
Anaeroplasmatales	0	0	0	0	0.00583844	0.0193639	NA	0.632545	0.615333
Bacillales	0.18649	0.0462408	0.194786	0.0761583	0.458097	0.241191	0.900746	0.0867778	0.0801286
Bacteroidales	9.00477	8.16968	9.26498	6.18672	12.3848	3.64957	0.792833	0.274318	0.274318
Bifidobacteriales	0.449194	0.378883	1.60396	1.55782	0.985246	1.0956	0.368148	0.615333	0.629623
Burkholderiales	0.138792	0.0567	0.0977488	0.123355	0.00830792	0.0193143	0.274318	0.00852	0.0801286
Campylobacterales	0.0469892	0.088144	0	0	0	0	0.295833	0.274318	NA
Chromatiales	0.00531313	0.0140572	0	0	0	0	0.523158	0.523158	NA
Clostridiales	46.4591	18.8285	46.9144	20.6162	65.2495	12.5091	0.915797	0.274318	0.187182
Coriobacteriales	0.0847333	0.0776361	0.0629268	0.0423248	0.0485214	0.0309803	0.801613	0.782203	0.801613
Cytophagales	0.10856	0.122341	0.00672373	0.0212623	0	0	0.0801286	0.0355	0.58878
Deferribacterales	0	0	0.0247026	0.0492864	0.183865	0.205733	0.368148	0.0923	0.260333
Desulfovibrionales	1.98212	4.09222	1.13574	1.47401	0.12259	0.0600634	0.629623	0.873846	0.274318
Eggerthellales	0.0844302	0.0636229	0.218835	0.213385	0.00948942	0.0214964	0.405714	0.0867778	0.00852
Entomoplasmatales	0.00429624	0.0113668	0.0135594	0.0218978	0.00475385	0.0157667	0.615333	0.908382	0.58575
Erysipelotrichales	34.0813	23.0384	27.2132	19.6899	8.88334	5.74321	0.629623	0.274318	0.274318
Flavobacteriales	0.0160623	0.022944	0.056896	0.0603334	0.0548989	0.0623154	0.274318	0.527949	0.892879
Haloplasmatales	0	0	0.00210693	0.0066627	0.0120468	0.0271038	0.629623	0.523158	0.685517
Lactobacillales	4.97205	3.34795	9.69309	8.24252	8.50068	6.82533	0.449667	0.480968	0.933143
Selenomonadales	0	0	0.0107497	0.0235415	0.00958248	0.022572	0.523158	0.523158	0.96
unclassified Deltaproteobacteria	0.00615794	0.0162924	0	0	0	0	0.523158	0.523158	NA
Veillonellales	0.00873795	0.0151492	0.00271551	0.00858718	0.0174561	0.0262718	0.615333	0.659286	0.368148
Verrucomicrobiales	0.793882	1.37747	1.18476	1.50795	0.0676741	0.0622408	0.274318	0.685517	0.0144367

## Sheet: Family
Supplementary Datasets S1_d. Statistical anaylsis of AR using the nonparametric Mann-Whitney U test at the Family level
Feature	mean(1G)	standard deviation(1G)	mean(2G)	standard deviation(2G)	mean(3G)	standard deviation(3G)	P value (2G vs 1G) (adjusted)	P value (3G vs 1G) (adjusted)	P value (3G vs 2G) (adjusted)
Acholeplasmataceae	0.0374827	0.0435488	0.0737433	0.0714279	0.0713822	0.0758518	0.577009	0.605294	0.858394
Aerococcaceae	0	0	0	0	0.0369741	0.0446814	NA	0.182854	0.0935455
Akkermansiaceae	0.79482	1.37914	1.1866	1.51032	0.0678461	0.0624157	0.211312	0.669268	0.01575
Anaeroplasmataceae	0	0	0	0	0.00584331	0.0193801	NA	0.605294	0.546
Atopobiaceae	0.0410828	0.0674944	0	0	0	0	0.1386	0.112412	NA
Bacillaceae	0.0848372	0.0540637	0.0888327	0.0625504	0.293444	0.176633	0.805778	0.0261333	0.02156
Bacteria candidate phyla	0.0119285	0.0315598	0.0141611	0.0191305	0.00621863	0.0206249	0.585278	0.805778	0.362174
Bacteroidaceae	1.5429	1.2227	1.54883	1.04331	0.749391	0.267939	0.769453	0.303333	0.0539
Bifidobacteriaceae	0.449834	0.379377	1.60639	1.5603	0.987929	1.09869	0.311818	0.538515	0.600783
Caldicoprobacteraceae	0.00315504	0.00834744	0.0481367	0.090191	0.0741646	0.0444456	0.462472	0.0169615	0.211312
Carnobacteriaceae	0	0	0	0	0.0525783	0.0474614	NA	0.0597187	0.02793
Catabacteriaceae	0	0	0	0	0.00886192	0.0202695	NA	0.462472	0.387917
Clostridiaceae	22.5759	15.0906	15.4188	5.45645	22.3261	4.5911	0.805778	0.801818	0.025725
Clostridiales Family XII, Incertae Sedis	0.00502301	0.0132896	0	0	0	0	0.462472	0.462472	NA
Coriobacteriaceae	0.0437756	0.0366341	0.0630196	0.0423775	0.0486526	0.0310709	0.520625	0.7644	0.791538
Cytophagaceae	0.0040235	0.00398166	0	0	0	0	0.0539	0.0459375	NA
Deferribacteraceae	0	0	0.0247394	0.0493538	0.184358	0.206296	0.311818	0.0597187	0.165375
Desulfovibrionaceae	1.98415	4.09951	1.13432	1.47847	0.11521	0.0606705	0.656033	0.801818	0.147
Ectothiorhodospiraceae	0.00531858	0.0140716	0	0	0	0	0.462472	0.462472	NA
Eggerthellaceae	0.0845535	0.0637105	0.21919	0.21372	0.00950445	0.0215332	0.351045	0.0539	0.00588
Enterococcaceae	0.0423263	0.0511111	0.064199	0.0535188	0.387734	0.29414	0.538515	0.0169615	0.01575
Erysipelotrichaceae	34.1294	23.0656	27.253	19.7184	8.90729	5.76131	0.600783	0.211312	0.227182
Eubacteriaceae	2.42266	1.07026	3.27472	1.92465	4.78432	1.97672	0.538515	0.0539	0.203795
Flavobacteriaceae	0.0160918	0.0229937	0.0569824	0.0603975	0.053223	0.0604919	0.22638	0.473667	0.8715
Gracilibacteraceae	0	0	0	0	0.0285474	0.0589184	NA	0.244125	0.165375
Haloplasmataceae	0	0	0.0021104	0.00667368	0.012082	0.027185	0.600783	0.462472	0.669268
Helicobacteraceae	0.0470631	0.0882746	0	0	0	0	0.249153	0.227182	NA
Hymenobacteraceae	0.101726	0.117509	0.0063288	0.0200134	0	0	0.0459375	0.021	0.520625
Lachnospiraceae	14.7821	5.22734	21.142	12.1233	26.695	7.55132	0.538515	0.0169615	0.462472
Lactobacillaceae	4.82727	3.35362	9.46864	8.25873	7.95578	6.52287	0.462472	0.538515	0.983379
Leuconostocaceae	0	0	0.00483238	0.0152813	0	0	0.600783	NA	0.520625
Listeriaceae	0	0	0	0	0.000734626	0.00243648	NA	0.605294	0.546
Odoribacteraceae	0.0368928	0.051481	0.00311599	0.00985361	0.0944943	0.0602261	0.249153	0.211312	0.0169615
Oscillospiraceae	0.400709	0.18698	0.258254	0.251687	0.60969	0.248961	0.40274	0.165375	0.0459375
Peptococcaceae	1.68816	2.02755	1.86107	3.77735	0.771819	0.356012	0.769453	0.962746	0.862826
Peptostreptococcaceae	0.103735	0.204856	0.00241097	0.00762416	0	0	0.484615	0.227182	0.520625
Planococcaceae	0.00603731	0.0159732	0.00713426	0.0159974	0.0460629	0.0520383	0.8715	0.227182	0.198279
Porphyromonadaceae	4.9885	4.09937	4.97735	4.35216	6.9257	2.69071	0.98	0.303333	0.227182
Prevotellaceae	2.11212	2.92768	1.42833	0.91171	2.78541	1.21381	0.769453	0.196	0.02793
Rikenellaceae	0.332961	0.174386	1.23303	0.753726	1.74129	0.489139	0.0261333	0.00588	0.362174
Ruminococcaceae	3.87064	0.787434	4.21948	2.61596	9.07399	2.7972	1	0.01575	0.0169615
Selenomonadaceae	0	0	0.0107662	0.0235757	0.00959663	0.0226088	0.462472	0.462472	0.98
Spiroplasmataceae	0.00430232	0.0113829	0.0131844	0.021305	0.00476679	0.0158097	0.546	0.907021	0.520625
Staphylococcaceae	0	0	0.0021104	0.00667368	0.00302377	0.0100287	0.600783	0.605294	1
Streptococcaceae	0.0745556	0.0861489	0.142166	0.123209	0.00668894	0.0221847	0.303333	0.0539	0.00588
Sutterellaceae	0.139021	0.0568101	0.0971811	0.122301	0.00833372	0.0193753	0.213	0.00882	0.0459375
unclassified Bacillales	0.0261315	0.0361805	0.0306743	0.0378973	0.0381847	0.0435306	0.853897	0.746855	0.774884
unclassified Bacteroidales	0	0	0.0853292	0.151822	0.108894	0.0579098	0.311818	0.0169615	0.387917
unclassified Clostridiales	0.639987	0.189672	0.712225	0.282977	0.967928	0.320313	0.600783	0.0539	0.165375
unclassified Lactobacillales	0.00372868	0.00986516	0	0	0	0	0.462472	0.462472	NA
Veillonellaceae	0.00875168	0.0151735	0.00272057	0.00860319	0.0175017	0.0263456	0.546	0.637	0.303333

## Sheet: Genus
Supplementary Datasets S1_e. Statistical anaylsis of AR using the nonparametric Mann-Whitney U test at the Genus level
Feature	mean(1G)	standard deviation(1G)	mean(2G)	standard deviation(2G)	mean(3G)	standard deviation(3G)	P value (2G vs 1G) (adjusted)	P value (3G vs 1G) (adjusted)	P value (3G vs 2G) (adjusted)
Acetitomaculum	0	0	0.00373605	0.0118144	0.0117401	0.0266327	0.636642	0.50599	0.692222
Acetivibrio	0.355236	0.569083	0.204878	0.165325	0.173749	0.104326	0.762857	0.679293	0.985357
Acholeplasma	0	0	0.0055533	0.0117291	0.0387977	0.0517423	0.50599	0.221415	0.331163
Aerococcus	0	0	0	0	0.0186451	0.0325051	NA	0.395556	0.287896
Aerosphaera	0.00374337	0.00990403	0	0	0	0	0.50599	0.505682	NA
Akkermansia	0.798317	1.38519	1.19304	1.51971	0.0685014	0.0631283	0.260301	0.692222	0.0180967
Alistipes	0.334584	0.175202	1.23864	0.757357	1.75576	0.493189	0.0479826	0.00806933	0.411701
Alkalibaculum	0	0	0	0	0.00397609	0.0131872	NA	0.636642	0.590809
Allobaculum	4.06697	6.98119	0.935166	0.865935	0.380987	0.210039	0.784605	0.0540593	0.411701
Alloprevotella	1.05422	2.29462	0.288045	0.472523	1.10539	0.691457	0.557788	0.143649	0.0799184
Anaerocolumna	0.584961	0.264548	2.42402	1.87381	2.24988	0.665723	0.0356	0.0180967	0.847619
Anaerofustis	0.00316747	0.00838033	0.00252411	0.00798192	0	0	0.985357	0.505682	0.557788
Anaeroplasma	0	0	0	0	0.0058696	0.0194673	NA	0.636642	0.590809
Anaerosporobacter	0.00316747	0.00838033	0.00645396	0.0204092	0.0231091	0.0350531	0.985357	0.505682	0.439221
Anaerostipes	0.183635	0.16204	0.142052	0.102437	0.226552	0.118897	0.838323	0.678705	0.31328
Anaerotruncus	0.158885	0.0870621	0.281577	0.276983	0.209997	0.114776	0.731507	0.505682	1
Anoxybacillus	0	0	0	0	0.00950005	0.0216883	NA	0.50599	0.439221
Bacillus	0.0831068	0.0553392	0.0764125	0.0666281	0.232142	0.165657	0.990609	0.145636	0.129455
Bacteroides	1.54814	1.23013	1.5543	1.04793	0.746302	0.277841	0.784605	0.331163	0.0799184
Barnesiella	4.01442	3.36685	4.07134	3.71652	6.10352	2.35578	0.990609	0.277615	0.221415
Bifidobacterium	0.451128	0.380038	1.61239	1.56441	0.995533	1.10656	0.356	0.590809	0.636642
Bilophila	0.0155846	0.0266749	0.0604999	0.071722	0.0827195	0.0715019	0.331163	0.223036	0.679293
Blautia	3.5784	2.17295	2.81157	1.94745	2.31744	0.58246	0.620415	0.505682	1
Breznakia	0.576072	0.441351	0.718335	0.491083	0.451568	0.210328	0.629959	0.7832	0.447799
Butyricicoccus	0.0999769	0.0833817	0.0659783	0.103843	0.117281	0.0865934	0.505682	0.647273	0.277615
Butyrivibrio	0.166226	0.121535	0.190748	0.206036	0.260901	0.122498	0.990609	0.345373	0.439221
Caldicoprobacter	0.00316747	0.00838033	0.0483733	0.0906197	0.0748252	0.0448793	0.505682	0.0296667	0.259261
Caloramator	0.0113868	0.0200594	0.00737113	0.0233096	0.0210184	0.06971	0.636642	0.60339	1
Candidatus Arthromitus	0	0	0.0067822	0.0214472	0	0	0.636642	NA	0.557788
Candidatus Phytoplasma	0.0224997	0.0323706	0.0632723	0.0668351	0.0106942	0.0263484	0.505682	0.557788	0.144625
Caproiciproducens	0.0737597	0.19515	0	0	0.00321117	0.0106502	0.50599	0.838981	0.590809
Carnobacterium	0	0	0	0	0.00350154	0.0116133	NA	0.636642	0.590809
Catabacter	0	0	0	0	0.00891257	0.0203779	NA	0.50599	0.439221
Catellicoccus	0	0	0	0	0.00414656	0.0137526	NA	0.636642	0.590809
Catenisphaera	8.40407	7.09	8.58836	6.49718	0.522647	0.338606	0.990609	0.0799184	0.0601517
Catonella	0.00663982	0.0175673	0.0138691	0.0297497	0.0506963	0.0406953	0.820649	0.144625	0.183086
Clostridium	17.9632	11.9769	12.9665	4.57102	13.1562	2.05255	0.838323	0.876137	0.985357
Coprobacillus	0.0150045	0.0257881	0.0244609	0.0545873	0	0	1	0.275396	0.253156
Coprobacter	0.504829	0.352857	0.701391	0.542306	0.582245	0.295118	0.679293	0.679293	0.856203
Coprococcus	0.0994519	0.0954786	0.0506594	0.0455152	0.00616222	0.0138652	0.57156	0.0799184	0.0799184
Dehalobacterium	0.0262485	0.0363363	0.0308341	0.0380879	0.0385466	0.0439673	0.876137	0.762857	0.793705
Denitrobacterium	0	0	0.00252411	0.00798192	0	0	0.636642	NA	0.557788
Desulfotomaculum	1.6697	2.03641	1.86327	3.80727	0.748549	0.367492	0.784605	0.985357	0.892755
Desulfovibrio	1.96417	4.12024	1.05733	1.5414	0.00850511	0.0191224	0.985357	0.209949	0.275396
Dorea	0.12145	0.126776	0.195656	0.201365	0.0776159	0.0681423	0.582545	0.636642	0.287896
Dysgonomonas	0	0	0	0	0.00794135	0.0182444	NA	0.50599	0.439221
Ectothiorhodospira	0.00534224	0.0141342	0	0	0	0	0.50599	0.505682	NA
Eggerthella	0	0	0.0104047	0.0179518	0	0	0.356	NA	0.253156
Enterococcus	0.0425459	0.0514392	0.0614552	0.0558817	0.380755	0.28127	0.636642	0.0272235	0.0180967
Enterorhabdus	0.0741167	0.0521409	0.188627	0.18603	0.00956452	0.0216759	0.395556	0.0799184	0.0180967
Erysipelatoclostridium	0.0464732	0.0681991	0.0955779	0.142831	0	0	0.820649	0.144625	0.0799184
Eubacterium	2.41999	1.07247	3.27261	1.94036	4.80382	1.99374	0.620415	0.0799184	0.252512
Faecalitalea	20.1089	17.974	16.3648	12.427	5.50446	4.01652	0.731507	0.557788	0.345373
Flavonifractor	0.18335	0.0773799	0.231777	0.115851	0.42944	0.203197	0.582545	0.0540593	0.0712
Gemmiger	0	0	0	0	0.0398716	0.0423409	NA	0.145636	0.0799184
Globicatella	0	0	0	0	0.00488372	0.0161975	NA	0.636642	0.590809
Gottschalkia	0	0	0	0	0.00480829	0.0159473	NA	0.636642	0.590809
Gracilibacter	0	0	0	0	0.0286837	0.0591255	NA	0.287896	0.208052
Haloplasma	0	0	0.00212025	0.00670481	0.0121913	0.0274307	0.636642	0.50599	0.692222
Helicobacter	0.0473432	0.0888403	0	0	0	0	0.291803	0.275396	NA
Hespellia	0.0902595	0.123538	0.0763648	0.0631158	0.0276304	0.0447247	0.958043	0.505682	0.281564
Holdemanella	0.0134259	0.022931	0.00767233	0.0168738	0	0	0.838981	0.275396	0.376056
Holdemania	0.0685354	0.0578465	0.0732451	0.0651723	0.0110683	0.0248323	0.958043	0.0907451	0.0652667
Hungatella	4.38077	5.55665	2.17533	1.44801	8.91928	3.33281	1	0.277615	0.00806933
Intestinibacter	0.056588	0.115085	0.00242023	0.00765345	0	0	0.531343	0.275396	0.557788
Lachnobacterium	0.0441184	0.0706938	0.00321889	0.010179	0.0209323	0.0540367	0.291803	0.531343	0.692222
Lachnoclostridium	8.44408	4.05726	12.0995	8.92562	12.038	2.89201	0.620415	0.345373	0.892755
Lactobacillus	4.84579	3.37081	9.50022	8.28249	8.01309	6.5673	0.50599	0.590809	0.998035
Lactococcus	0.0434568	0.0866103	0.0950991	0.119558	0	0	0.50599	0.275396	0.0540593
Lactonifactor	0.189055	0.105442	0.217671	0.167102	0.201	0.085032	0.96304	0.7832	1
Listeria	0	0	0	0	0.000741071	0.00245786	NA	0.636642	0.590809
Lutaonella	0	0	0	0	0.0042461	0.0140827	NA	0.636642	0.590809
Maribacter	0	0	0.0160373	0.0306286	0	0	0.356	NA	0.253156
Marvinbryantia	0.482556	0.28935	0.722859	0.604459	6.77512	4.35448	0.784605	0.011392	0.00806933
Mucispirillum	0	0	0.0248941	0.0496862	0.184892	0.206726	0.356	0.0907451	0.208052
Odoribacter	0.0370968	0.0517469	0.00313021	0.00989858	0.0951899	0.0605768	0.291803	0.254286	0.0239029
Olsenella	0.0412464	0.0677798	0	0	0	0	0.172765	0.144625	NA
Oribacterium	0.0330629	0.0576314	0.0349053	0.0558836	0.0700092	0.0452326	0.875962	0.432973	0.275396
Oscillibacter	0.402531	0.1877	0.259634	0.252944	0.615001	0.252172	0.447799	0.208052	0.0722788
Oscillospira	0.0486094	0.0580043	0.0210339	0.0387743	0.106658	0.0941239	0.50599	0.505682	0.0958462
Paludibacter	0.00607595	0.0160755	0.00344001	0.0108783	0	0	0.876137	0.505682	0.557788
Papillibacter	0.15971	0.0620688	0.152883	0.14339	0.146787	0.077994	0.731507	0.615865	0.692222
Parabacteroides	0.405014	0.423127	0.126096	0.124757	0.109712	0.0890479	0.172765	0.0601517	0.96304
Paraeggerthella	0.010808	0.0196259	0.0185993	0.0395656	0	0	0.990609	0.275396	0.376056
Paraprevotella	0.251634	0.299469	0.462249	0.199893	0.625002	0.321551	0.144625	0.0799184	0.557788
Parasporobacterium	0.153366	0.163844	0.202612	0.169978	0.370373	0.147198	0.636642	0.120906	0.18058
Parasutterella	0.139661	0.057023	0.0976927	0.12295	0.00304612	0.0101028	0.266063	0.011392	0.0267
Pediococcus	0	0	0.00484047	0.0153069	0.0075087	0.0249036	0.636642	0.636642	1
Peptococcus	0.00446969	0.0118257	0.00485953	0.0153672	0	0	0.985357	0.505682	0.557788
Pibocella	0	0	0.0114051	0.0193323	0	0	0.356	NA	0.253156
Pontibacter	0.102269	0.118274	0.00635311	0.0200903	0	0	0.0762857	0.0356	0.557788
Porphyromonas	0.0475111	0.0595021	0.0574494	0.0812787	0.107605	0.0556212	0.990609	0.275396	0.228857
Prevotella	0.809954	0.62843	0.67594	0.423505	1.05765	0.547505	0.990609	0.521414	0.267
Pricia	0	0	0	0	0.0216284	0.0305709	NA	0.287896	0.208052
Pseudobacteroides	0.00823126	0.0217779	0.0125361	0.0207989	0.00266068	0.00882448	0.77651	0.838981	0.447799
Pseudobutyrivibrio	0.00606416	0.0160443	0.0465216	0.0663601	0.0565307	0.0632427	0.447799	0.185521	0.714464
Pseudoflavonifractor	0.23702	0.0923177	0.302423	0.112673	0.205619	0.0670587	0.31328	0.876137	0.144625
Robinsoniella	0.423551	0.219142	0.65051	0.501272	0.895344	0.314237	0.636642	0.0540593	0.252512
Romboutsia	0.0437386	0.0867432	0	0	0	0	0.291803	0.275396	NA
Roseburia	0.235882	0.0511785	1.35874	0.964011	0.838396	0.477945	0.125259	0.0453091	0.505682
Ruminiclostridium	0.456927	0.208536	0.742749	0.64954	0.807579	0.406667	0.679293	0.261319	0.657826
Ruminococcus	2.53285	0.793951	2.76288	1.89901	7.46294	2.56996	0.990609	0.0205385	0.0180967
Saccharofermentans	0	0	0	0	0.00321117	0.0106502	NA	0.636642	0.590809
Selenomonas	0	0	0.0108293	0.0237229	0.00963224	0.0226885	0.50599	0.50599	0.990609
Solibacillus	0.00606416	0.0160443	0	0	0.0196866	0.034906	0.50599	0.636642	0.288483
Spiroplasma	0.00431928	0.0114277	0.0132483	0.0214095	0.00481285	0.0159624	0.590809	0.952985	0.557788
Sporobacter	0.0119805	0.0316975	0.0104198	0.0179774	0.0414132	0.0373059	0.77651	0.31328	0.208052
Sporobacterium	0.0136883	0.0234676	0.0417946	0.0685388	0.0111593	0.0248287	0.636642	0.933951	0.546337
Sporosarcina	0	0	0	0	0.00489225	0.0162258	NA	0.636642	0.590809
Streptococcus	0.021307	0.0377083	0.0383547	0.0394097	0.00673838	0.0223487	0.531343	0.557788	0.0799184
Subdoligranulum	0	0	0	0	0.0414948	0.0512266	NA	0.221415	0.1335
Syntrophococcus	0	0	0.0115414	0.0364971	0.306664	0.194961	0.636642	0.0261067	0.0180967
Trichococcus	0	0	0	0	0.0214028	0.0305288	NA	0.287896	0.208052
Turicibacter	0.532835	0.587453	0.223306	0.327279	2.0114	1.38096	0.447799	0.0722788	0.0180967
Tyzzerella	0.0261371	0.0341242	0.00281653	0.00890666	0.0289883	0.0421076	0.291803	1	0.345373
unclassified Erysipelotrichaceae	0.421705	0.513206	0.308701	0.226638	0.0827126	0.0674139	1	0.0798595	0.0781222
unclassified Lachnospiraceae	0	0	0.00666545	0.0141832	0.0422909	0.0560275	0.50599	0.221415	0.331163
Zobellia	0	0	0.00393288	0.0124369	0.00720149	0.0171029	0.636642	0.50599	0.772339

## Sheet: Species
Supplementary Datasets S1_f. Statistical anaylsis of AR using the nonparametric Mann-Whitney U test at the Species level
Feature	mean(1G)	standard deviation(1G)	mean(2G)	standard deviation(2G)	mean(3G)	standard deviation(3G)	P value (2G vs 1G) (adjusted)	P value (3G vs 1G) (adjusted)	P value (3G vs 2G) (adjusted)
[Bacteroides] pectinophilus	0.210998	0.16242	0.167939	0.143684	0.31828	0.142994	0.650826	0.544983	0.165082
[Clostridium] aerotolerans	0.229267	0.223593	0.326856	0.299645	0.198707	0.125072	0.650826	0.944824	0.559605
[Clostridium] aldenense	2.42572	1.7383	5.80502	5.15737	6.03526	2.05642	0.516304	0.0915441	0.650826
[Clostridium] algidixylanolyticum	0.496493	0.390314	0.585402	0.742178	0.531332	0.489666	0.853846	0.944824	0.793113
[Clostridium] bolteae	0.0733468	0.099914	0.0528406	0.0607932	0.0849146	0.0487495	0.853846	0.350166	0.430147
[Clostridium] caenicola	0	0	0.00268398	0.0084875	0	0	0.650826	NA	0.588462
[Clostridium] celerecrescens	0	0	0	0	0.00726909	0.0163533	NA	0.544983	0.516304
[Clostridium] citroniae	0.299452	0.375798	0.280893	0.348016	0.173886	0.120824	1	0.815565	0.769019
[Clostridium] clostridioforme	0.520064	0.26522	0.599805	0.311796	0.778243	0.188825	0.853846	0.274038	0.544983
[Clostridium] cocleatum	0.00854329	0.0226034	0.018745	0.0335691	0	0	0.713477	0.544983	0.288
[Clostridium] colinum	0	0	0	0	0.0024393	0.00809025	NA	0.650826	0.617089
[Clostridium] fimetarium	0.0166748	0.0219158	0.00870725	0.0184231	0.0024393	0.00809025	0.650826	0.350166	0.650826
[Clostridium] glycyrrhizinilyticum	0.0868299	0.0786515	0.0151368	0.0212264	0	0	0.201923	0.039375	0.165082
[Clostridium] herbivorans	0.0214629	0.0371115	0.0161724	0.0210832	0.00913241	0.0204164	1	0.650826	0.650826
[Clostridium] hylemonae	0.0974212	0.0929646	0.078135	0.0653353	0.18928	0.0967651	0.853846	0.106681	0.0915441
[Clostridium] indolis	0.187646	0.213485	0.30823	0.361816	0.476565	0.182955	0.749168	0.130814	0.221755
[Clostridium] innocuum	0.0347008	0.0693248	0.0764063	0.128935	0	0	0.760809	0.324824	0.165082
[Clostridium] josui	0	0	0	0	0.00932555	0.0208268	NA	0.544983	0.516304
[Clostridium] lactatifermentans	0.0268405	0.0350857	0.00286918	0.00907313	0.027382	0.038893	0.353774	1	0.430147
[Clostridium] lavalense	0.711604	0.397643	1.79442	3.18094	1.6563	1.04383	0.696674	0.15625	0.45
[Clostridium] leptum	0.0970945	0.0745395	0.0630694	0.0799406	0.0401499	0.0477686	0.617089	0.350166	0.749168
[Clostridium] methoxybenzovorans	0.0400592	0.086677	0.0376245	0.0911459	0.00785096	0.0176096	1	0.689306	0.671053
[Clostridium] methylpentosum	0	0	0	0	0.00741756	0.0168651	NA	0.544983	0.516304
[Clostridium] oroticum	0.188597	0.0465384	0.402781	0.346926	0.303758	0.0990644	0.58222	0.178571	0.944824
[Clostridium] polysaccharolyticum	0.283977	0.226793	0.340727	0.339238	0.368604	0.123903	0.991736	0.749168	0.58222
[Clostridium] populeti	1.86056	2.77686	0.727386	0.718697	0.247461	0.161344	0.696674	0.201923	0.430147
[Clostridium] purinilyticum	0	0	0	0	0.004991	0.0165533	NA	0.650826	0.617089
[Clostridium] saccharogumia	0.00456624	0.0120811	0.00245929	0.00777697	0	0	0.886976	0.544983	0.588462
[Clostridium] saccharolyticum	0.155862	0.196197	0.244277	0.266449	0.371004	0.245086	0.82492	0.165082	0.544983
[Clostridium] scindens	0.540767	0.350391	0.41509	0.423721	0.70999	0.217428	0.46875	0.45	0.175403
[Clostridium] symbiosum	0.0415387	0.0408095	0.041936	0.0411004	0.171375	0.0661634	0.953757	0.03125	0.0196071
[Clostridium] viride	0.292618	0.0850177	0.356924	0.204638	0.397358	0.139656	0.749168	0.45	0.869786
[Desulfotomaculum] guttoideum	0.00722984	0.0191283	0	0	0.00952815	0.0219246	0.544983	0.957218	0.516304
[Eubacterium] cellulosolvens	0	0	0.0046856	0.0148172	0	0	0.650826	NA	0.588462
[Eubacterium] contortum	0.293303	0.251636	0.299013	0.330098	0.137703	0.0536876	1	0.588462	0.650826
[Eubacterium] dolichum	0.353736	0.53453	0.204162	0.23241	0.0435915	0.0639533	0.800108	0.135338	0.230233
[Eubacterium] eligens	0.120664	0.225742	0.110576	0.109432	0.0612031	0.0530678	0.671053	0.886976	0.650826
[Eubacterium] fissicatena	0.0632042	0.131691	0.0386645	0.0610832	0.0317744	0.0402685	1	0.980553	1
[Eubacterium] rectale	0	0	0	0	0.0435953	0.0576412	NA	0.255	0.158557
[Eubacterium] siraeum	0.0396381	0.0707505	0.240713	0.509289	0.35309	0.362778	0.84728	0.165082	0.333188
[Eubacterium] tortuosum	0.0234168	0.0619549	0.0540184	0.0786809	0	0	0.571066	0.544983	0.165082
[Ruminococcus] gnavus	0.597298	0.430814	0.3911	0.239216	0.260765	0.117936	0.544983	0.270386	0.512658
[Ruminococcus] torques	0.0966484	0.126169	0.131865	0.10262	0.0895507	0.0612569	0.627615	0.980553	0.617089
Acetitomaculum ruminis	0	0	0.00381951	0.0120784	0.0122567	0.0277719	0.650826	0.544983	0.713477
Acetivibrio ethanolgignens	0.36206	0.581774	0.204341	0.170736	0.173283	0.104976	0.834216	0.650826	0.980553
Acholeplasma axanthum	0	0	0	0	0.011189	0.0371097	NA	0.650826	0.617089
Acholeplasma modicum	0	0	0.00216169	0.00683588	0.00729709	0.0165434	0.650826	0.544983	0.713477
Acholeplasma morum	0	0	0	0	0.00750555	0.0248931	NA	0.650826	0.617089
Aerococcus urinaehominis	0	0	0	0	0.0113313	0.0260969	NA	0.544983	0.516304
Aerosphaera taetra	0.00381148	0.0100842	0	0	0	0	0.544983	0.544983	NA
Akkermansia muciniphila	0.820461	1.42548	1.22689	1.56735	0.0714431	0.0662087	0.3	0.713477	0.0196071
Alistipes finegoldii	0.132603	0.124101	0.286239	0.224687	0.443434	0.204054	0.37844	0.093932	0.430147
Alistipes massiliensis	0.0221967	0.0396725	0.610144	0.434788	0.244053	0.147804	0.0308824	0.0456522	0.288
Alistipes onderdonkii	0.0115187	0.0202263	0.0447059	0.065094	0.731415	0.256302	0.617089	0.0193359	0.00865385
Alistipes putredinis	0.0362705	0.0433994	0.0581086	0.043525	0.14022	0.0770342	0.512658	0.05625	0.0249324
Alistipes senegalensis	0	0	0.00569777	0.0180179	0.0568629	0.0623158	0.650826	0.165082	0.165082
Alistipes sp. NML05A004	0.00627996	0.0166152	0.00597572	0.0188969	0.0504707	0.0466666	0.980553	0.175403	0.123047
Alistipes timonensis	0.0402661	0.0363477	0.198598	0.152064	0.0614251	0.0576296	0.201923	0.736456	0.165082
Alkalibaculum bacchi	0	0	0	0	0.00412717	0.0136883	NA	0.650826	0.617089
Allobaculum stercoricanis	4.15369	7.11091	0.95204	0.894196	0.386157	0.221343	0.80615	0.0569444	0.490385
Alloprevotella rava	1.0882	2.37217	0.29636	0.485695	1.1481	0.718777	0.588462	0.165082	0.0951923
Alphaproteobacteria	0	0	0	0	0.00133475	0.00312572	NA	0.544983	0.516304
Anaerocolumna aminovalerica	0.0524276	0.065968	0.0295537	0.0225989	0.11535	0.112366	0.707952	0.544983	0.218284
Anaerocolumna jejuensis	0.149351	0.117759	0.499048	0.851439	0.775214	0.336871	0.58222	0.03	0.0801862
Anaerocolumna xylanovorans	0.398745	0.176907	1.95453	1.81424	1.44554	0.659411	0.03	0.00765	0.903122
Anaerofustis stercorihominis	0.0032251	0.0085328	0.00257345	0.00813795	0	0	0.980553	0.544983	0.588462
Anaeroplasma bactoclasticum	0	0	0	0	0.00300222	0.00995724	NA	0.650826	0.617089
Anaerosporobacter mobilis	0.0032251	0.0085328	0.00659964	0.0208699	0.0237818	0.0360534	0.980553	0.544983	0.516304
Anaerostipes butyraticus	0.151702	0.159775	0.117279	0.101048	0.193729	0.0846753	0.953757	0.588462	0.310345
Anaerostipes hadrus	0.0092955	0.0245936	0	0	0.00902397	0.0200771	0.544983	1	0.516304
Anaerostipes sp. AIP 183,04	0.0156136	0.0413097	0	0	0.0125735	0.0417015	0.544983	0.946567	0.617089
Anaerotruncus colihominis	0.00563346	0.0149047	0.0325201	0.0518787	0.0175986	0.0327666	0.544983	0.689306	0.689306
Anaerotruncus sp. G3	0.13535	0.0738197	0.237746	0.261349	0.157096	0.103536	0.903122	0.84728	0.863613
Anoxybacillus gonensis	0	0	0	0	0.00988401	0.0226352	NA	0.544983	0.516304
Bacillus mycoides	0	0	0	0	0.00362678	0.0120287	NA	0.650826	0.617089
Bacillus sp. DB-1	0	0	0	0	0.0122334	0.0286552	NA	0.544983	0.516304
Bacillus sp. HME7618	0	0	0	0	0.00380839	0.012631	NA	0.650826	0.617089
Bacillus sp. HZBN148	0.00897565	0.0155706	0.0263988	0.0316611	0.0163425	0.0285756	0.544983	0.913366	0.650826
Bacillus sp. S110(3)-1	0	0	0	0	0.0173677	0.0311388	NA	0.46875	0.350166
Bacillus sp. SGE37(2010)	0	0	0	0	0.00347132	0.0115131	NA	0.650826	0.617089
Bacillus sp. SL168	0.00852396	0.0225523	0.00597853	0.0128491	0.00568439	0.018853	0.984637	0.946567	0.749168
Bacillus sp. TSO12-2	0	0	0	0	0.00590137	0.0195726	NA	0.650826	0.617089
Bacillus sp. XWG3-17	0	0	0	0	0.00568439	0.018853	NA	0.650826	0.617089
Bacteroidales genomosp. P1	0	0	0.0850604	0.153695	0.0965297	0.060186	0.448718	0.0456522	0.544983
Bacteroides acidifaciens	0.568297	0.517128	0.455727	0.456647	0.492977	0.206115	0.749168	0.696674	0.544983
Bacteroides caccae	0.0125599	0.0332304	0	0	0	0	0.544983	0.544983	NA
Bacteroides clarus	0.0113637	0.0300656	0	0	0	0	0.544983	0.544983	NA
Bacteroides dorei	0.00381148	0.0100842	0	0	0	0	0.544983	0.544983	NA
Bacteroides fragilis	0.0125599	0.0332304	0	0	0	0	0.544983	0.544983	NA
Bacteroides galacturonicus	0.0210025	0.0412711	0	0	0.0635595	0.0851627	0.353774	0.571066	0.158557
Bacteroides graminisolvens	0.00627996	0.0166152	0	0	0	0	0.544983	0.544983	NA
Bacteroides heparinolyticus	0.717884	0.717351	0.970714	0.919309	0	0	0.696674	0.0191667	0.00765
Bacteroides rodentium	0.00882185	0.0233404	0.0105693	0.0223222	0	0	0.984637	0.544983	0.45
Bacteroides salanitronis	0	0	0.00713429	0.016435	0	0	0.544983	NA	0.45
Bacteroides sp. CB57	0	0	0	0	0.00504611	0.0167361	NA	0.650826	0.617089
Bacteroides sp. CR-48	0.0113637	0.0300656	0.0121613	0.0206287	0.00727971	0.0162175	0.793113	1	0.671053
Bacteroides sp. Tilapia9	0.006197	0.0163957	0	0	0	0	0.544983	0.544983	NA
Bacteroides uniformis	0.0391371	0.0691179	0.0220205	0.0237384	0	0	0.919951	0.324824	0.106681
Bacteroides xylanolyticus	0	0	0.00352226	0.0111384	0.0283778	0.04148	0.650826	0.350166	0.430147
Barnesiella intestinihominis	3.14545	2.6319	3.50004	3.28231	4.90264	1.92326	0.903122	0.303223	0.333188
Barnesiella sp. EBA4-14	0.44044	0.317594	0.330118	0.359643	0.589335	0.275978	0.615502	0.617089	0.230233
Barnesiella viscericola	0.547412	0.649341	0.344238	0.256328	0.862694	0.338888	0.58222	0.15625	0.039375
Bifidobacterium adolescentis	0	0	0.00204941	0.00648081	0	0	0.650826	NA	0.588462
Bifidobacterium animalis	0	0	0	0	0.895687	0.965499	NA	0.0190761	0.00765
Bifidobacterium breve	0	0	0.00947841	0.0155271	0	0	0.448718	NA	0.288
Bifidobacterium choerinum	0.0542433	0.0767261	0.19093	0.225758	0	0	0.490385	0.165082	0.0308824
Bifidobacterium longum	0	0	0.00327906	0.0103693	0	0	0.650826	NA	0.588462
Bifidobacterium pseudolongum	0.367483	0.336667	1.39762	1.34459	0	0	0.353774	0.039375	0.0308824
Bifidobacterium sp. 138	0	0	0.00216169	0.00683588	0	0	0.650826	NA	0.588462
Bifidobacterium thermacidophilum	0	0	0	0	0.118928	0.157883	NA	0.077038	0.03125
Bifidobacterium thermophilum	0	0	0	0	0.00571258	0.0189465	NA	0.650826	0.617089
Bilophila wadsworthia	0.0160847	0.0275387	0.0622654	0.0738448	0.0856321	0.0737608	0.409091	0.257709	0.696674
Blautia coccoides	0.0320389	0.057824	0.00968648	0.0204344	0.0199727	0.0366049	0.650826	0.80615	0.787746
Blautia faecis	0.0645744	0.0820644	0.11459	0.152267	0.0199966	0.024102	0.681024	0.707952	0.218284
Blautia glucerasea	0.0455046	0.0862651	0.403743	0.385035	0.137363	0.109011	0.178571	0.288	0.516304
Blautia hansenii	0.00973041	0.0166617	0.0110188	0.0267772	0	0	0.853846	0.324824	0.45
Blautia hydrogenotrophica	0.00513084	0.0135749	0.00505285	0.0159785	0	0	0.980553	0.544983	0.588462
Blautia obeum	0.221822	0.162842	0.241451	0.154562	0.398321	0.122026	0.991736	0.230233	0.221755
Blautia producta	0.11605	0.103614	0.0878321	0.0848097	0.0725228	0.0476267	0.747466	0.544983	0.80615
Blautia schinkii	0.162309	0.16772	0.116465	0.0948789	0.194711	0.0788553	0.980553	0.650826	0.324824
Blautia sp. canine oral taxon 143	1.7747	2.17254	0.914459	1.13622	0.723926	0.26736	0.615502	0.84728	0.689306
Blautia sp. canine oral taxon 337	0	0	0.0123615	0.0260853	0	0	0.544983	NA	0.45
Blautia sp. Ser5	0.349503	0.287899	0.216121	0.124275	0.264327	0.1583	0.58222	0.886976	0.769019
Blautia sp. Ser8	0.0441409	0.0709777	0.0752922	0.0536692	0.0244198	0.0357401	0.490385	0.930118	0.135338
Blautia stercoris	0.0139894	0.0245166	0.0346019	0.0441015	0.0284563	0.0620192	0.602986	0.991736	0.627615
Breznakia pachnodae	0.592125	0.453528	0.737282	0.506563	0.469807	0.219449	0.650826	0.800108	0.535714
Butyricicoccus pullicaecorum	0.102963	0.0860809	0.0679032	0.106774	0.121692	0.0896618	0.544983	0.660987	0.333188
Butyrivibrio crossotus	0.139582	0.129825	0.154234	0.212232	0.155403	0.110579	0.82492	0.863613	0.559605
Butyrivibrio fibrisolvens	0.00382975	0.0101326	0.0196172	0.0287628	0.0620364	0.0507951	0.535714	0.114407	0.178571
Butyrivibrio hungatei	0	0	0.00736958	0.016237	0	0	0.544983	NA	0.45
Butyrivibrio sp. INlla4	0	0	0	0	0.00272436	0.00903568	NA	0.650826	0.617089
Caldicoprobacter oshimai	0.0032251	0.0085328	0.0495123	0.0927098	0.0778736	0.0467316	0.544983	0.03125	0.297925
Caloramator australicus	0.0116028	0.0204347	0.0075358	0.0238303	0.0147569	0.048943	0.650826	0.627615	1
Candidatus Arthromitus sp. SFB-mouse	0	0	0.00702409	0.0222121	0	0	0.650826	NA	0.588462
Candidatus Phytoplasma mali	0.00459572	0.0121591	0	0	0	0	0.544983	0.544983	NA
Candidatus Phytoplasma prunorum	0	0	0.0104747	0.024744	0.00429487	0.0142445	0.544983	0.650826	0.681024
Caproiciproducens galactitolivorans	0.0762163	0.201649	0	0	0.00328802	0.0109051	0.544983	0.853846	0.617089
Carnobacterium jeotgali	0	0	0	0	0.00362678	0.0120287	NA	0.650826	0.617089
Catabacter hongkongensis	0	0	0	0	0.00916212	0.020918	NA	0.544983	0.516304
Catellicoccus marimammalium	0	0	0	0	0.00429487	0.0142445	NA	0.650826	0.617089
Catenisphaera adipataccumulans	8.6492	7.31118	8.79186	6.63978	0.544845	0.356475	0.991736	0.106681	0.0658537
Catonella morbi	0	0	0	0	0.013092	0.0291958	NA	0.544983	0.516304
Catonella sp. canine oral taxon 340	0	0	0.0041674	0.0131785	0	0	0.650826	NA	0.588462
Catonella sp. oral taxon 164	0.00686096	0.0181524	0	0	0.00548248	0.0181833	0.544983	0.946567	0.617089
cf, Clostridium sp. MLG055	0.0100163	0.0265006	0.00391164	0.0123697	0.00437965	0.0145256	0.886976	0.853846	1
Clostridium aminobutyricum	0.0208195	0.0322656	0.0205013	0.0298967	0	0	0.991736	0.165082	0.165082
Clostridium botulinum	0	0	0	0	0.00380839	0.012631	NA	0.650826	0.617089
Clostridium colicanis	0	0	0	0	0.00503067	0.0166849	NA	0.650826	0.617089
Clostridium disporicum	0	0	0	0	0.00380839	0.012631	NA	0.650826	0.617089
Clostridium fusiformis	0.560984	0.221077	0.816081	0.604647	0.24467	0.125826	0.957218	0.0915441	0.0766484
Clostridium hydrogeniformans	0.0333238	0.0451306	0.0547647	0.089453	0	0	0.991736	0.165082	0.165082
Clostridium sp.	0.0551335	0.0618848	0.0640463	0.0759989	0.0935774	0.0847494	1	0.650826	0.660987
Clostridium sp. 14774	0.00456624	0.0120811	0	0	0	0	0.544983	0.544983	NA
Clostridium sp. 6-12	0	0	0.00247486	0.00782621	0.00380839	0.012631	0.650826	0.650826	1
Clostridium sp. A9	1.54369	1.15989	0.871359	0.812872	1.75992	0.619737	0.430147	0.650826	0.0906888
Clostridium sp. AN-AS8	0.0114893	0.0303977	0.00493416	0.0104022	0.0717521	0.0500723	0.984637	0.15625	0.0711207
Clostridium sp. AP81	0.0144597	0.0382567	0.0326515	0.0522279	0.14054	0.129751	0.615502	0.15625	0.257709
Clostridium sp. ASF356	0	0	0.0235302	0.0462986	0.111816	0.0866411	0.448718	0.0766484	0.141667
Clostridium sp. ASF502	0.347624	0.200242	0.252017	0.266102	1.63372	1.16947	0.615502	0.00765	0.00765
Clostridium sp. BNL1100	0	0	0.00320013	0.0101197	0.0192911	0.037267	0.650826	0.46875	0.544983
Clostridium sp. BS-5	0.0364868	0.0434974	0.138256	0.110716	0.115735	0.0800725	0.218284	0.165082	0.84728
Clostridium sp. C9	0.375697	0.272376	0.506143	0.392212	1.3345	0.530989	0.80615	0.0148026	0.039375
Clostridium sp. cTPY-12	1.92341	3.12218	0.641101	0.628831	0.263733	0.199856	0.800108	0.512658	0.544983
Clostridium sp. cTPY-17	0.00545003	0.0144194	0.0149842	0.0255536	0	0	0.650826	0.544983	0.288
Clostridium sp. CYP2	0	0	0.00597572	0.0188969	0	0	0.650826	NA	0.588462
Clostridium sp. FCB45	0	0	0.00555316	0.0117152	0.00505937	0.01678	0.544983	0.650826	0.749168
Clostridium sp. FCB90-3	0	0	0	0	0.00554266	0.0183829	NA	0.650826	0.617089
Clostridium sp. FG4	0	0	0.00894024	0.0189659	0.00614173	0.0203698	0.544983	0.650826	0.749168
Clostridium sp. ID11	0.0526863	0.0622294	0.127127	0.0864044	0.219648	0.133534	0.37844	0.0664157	0.310345
Clostridium sp. ID4	6.73451	10.1143	4.38911	4.17802	0.66492	0.680776	0.991736	0.0191667	0.221755
Clostridium sp. ID5	0.0246075	0.0509775	0.0139586	0.0329121	0.0151458	0.0261274	0.853846	1	0.853846
Clostridium sp. Iso-A2	0.0632041	0.0892922	0.011408	0.0187343	0.0668707	0.087914	0.588462	1	0.335938
Clostridium sp. JL2_S	0.0110372	0.0292017	0.0326062	0.0777451	0.0242358	0.0430215	0.841675	0.689306	0.903122
Clostridium sp. K11	0	0	0.0232303	0.0316528	0.0959244	0.0844406	0.324824	0.0456522	0.123047
Clostridium sp. K12	0.460157	0.434117	0.369131	0.31059	1.11281	0.645689	0.853846	0.15625	0.0456522
Clostridium sp. K39	0.0155525	0.041148	0	0	0	0	0.544983	0.544983	NA
Clostridium sp. Kas107-2	0.579964	0.554788	0.917646	1.3667	0.386355	0.178921	0.957218	0.886976	0.650826
Clostridium sp. KOPRI80182	1.43739	1.53735	1.4812	1.66097	0.855049	0.473249	0.957218	0.944824	0.869786
Clostridium sp. LP1	0.00702853	0.0185957	0.00701964	0.0221981	0.00380839	0.012631	0.980553	0.853846	0.984637
Clostridium sp. MLG080-1	0.0151018	0.0399556	0.0174963	0.0472764	0.0306593	0.0836635	0.919951	0.957218	1
Clostridium sp. MLG480	0.0902109	0.0913803	0.178045	0.109544	0.0947404	0.0745685	0.448718	0.886976	0.310345
Clostridium sp. MLG661	2.7267	4.23744	0.786088	0.773883	2.17257	1.17771	0.991736	0.512658	0.05625
Clostridium sp. MSTE9	0.00686096	0.0181524	0	0	0	0	0.544983	0.544983	NA
Clostridium sp. NML 04A032	0.0424384	0.053789	0.0547855	0.0620669	0.0511703	0.0621997	0.84728	0.957218	1
Clostridium sp. OkiF101	0	0	0	0	0.0124469	0.0412816	NA	0.650826	0.617089
Clostridium sp. OkiN108	0.0239427	0.0432955	0.0848433	0.160774	0.20045	0.0941589	0.617089	0.0308824	0.0906888
Clostridium sp. PPf35E6	0	0	0.00541447	0.017122	0.00272436	0.00903568	0.650826	0.650826	0.984637
Clostridium sp. R4	0.0597572	0.0819046	0.0107448	0.0182472	0.00380839	0.012631	0.588462	0.324824	0.544983
Clostridium sp. SH-C52	0	0	0	0	0.0404194	0.0593067	NA	0.255	0.158557
Clostridium sp. strain Z6	0.00686096	0.0181524	0.00501201	0.0158494	0	0	0.980553	0.544983	0.588462
Clostridium sp. SY8519	0.028903	0.0287431	0.0812989	0.0754985	0.0338063	0.0395531	0.37844	0.991736	0.37844
Clostridium sp. TG60-1	0.0032251	0.0085328	0.0193579	0.0221474	0.0650779	0.0928057	0.353774	0.288	0.544983
Clostridium sp. TG60-81	0	0	0.0300349	0.0431164	0	0	0.324824	NA	0.165082
Clostridium sp. WSC-9-7	0.0208608	0.0359288	0	0	0	0	0.353774	0.324824	NA
Clostridium sp. XB90	0.235263	0.267154	0.373798	0.200363	0.440107	0.160029	0.269022	0.230233	0.559605
Clostridium sp. YIT 12069	0	0	0.00501201	0.0158494	0	0	0.650826	NA	0.588462
Clostridium sp. YIT 12070	0.0488638	0.0446018	0.0372877	0.0535987	0.0860208	0.0680924	0.617089	0.544983	0.344072
Clostridium sulfidigenes	0.00826267	0.021861	0.0373233	0.062516	0	0	0.571066	0.544983	0.165082
Coprobacillus cateniformis	0.0153732	0.0264355	0.0252402	0.0565135	0	0	1	0.324824	0.288
Coprobacter fastidiosus	0.519812	0.365034	0.720387	0.556648	0.60588	0.30578	0.696674	0.696674	0.869786
Coprococcus catus	0.0773829	0.100748	0.0419523	0.0381501	0	0	0.869786	0.0878906	0.0308824
Coprococcus comes	0.0177899	0.0470676	0	0	0	0	0.544983	0.544983	NA
Dehalobacterium formicoaceticum	0.0269565	0.0373498	0.0316365	0.0389928	0.040155	0.0458113	0.886976	0.779703	0.815565
delta proteobacterium ML-1	0.00571722	0.0151263	0	0	0	0	0.544983	0.544983	NA
Denitrobacterium sp. CCUG 45665	0	0	0.00257345	0.00813795	0	0	0.650826	NA	0.588462
Desulfotomaculum sp. SAL1_S	0.0452179	0.0592655	0.0917644	0.156729	0.00953571	0.0166819	0.946567	0.544983	0.46875
Desulfotomaculum sp. SAL2_S	1.62552	2.06108	1.76197	3.84869	0.512215	0.414607	0.80615	0.650826	0.980553
Desulfotomaculum sp. SN1_H	0.0174846	0.0230664	0.0516921	0.0830253	0.223901	0.0724764	0.946567	0.0193359	0.03
Desulfovibrio desulfuricans	0.0100085	0.0177595	0.0117131	0.020435	0	0	1	0.324824	0.288
Desulfovibrio fairfieldensis	0.170807	0.321219	0.0465174	0.0638474	0	0	0.834216	0.165082	0.165082
Desulfovibrio sp. ABHU2SB	1.34949	2.94184	0.64843	0.973947	0	0	1	0.165082	0.165082
Desulfovibrio sp. J01	0.00381148	0.0100842	0	0	0	0	0.544983	0.544983	NA
Desulfovibrio sp. LNB1	0.422539	0.912756	0.247874	0.353598	0	0	0.991736	0.165082	0.165082
Desulfovibrio sp. LNB2	0.00563346	0.0149047	0.0049726	0.0157247	0	0	0.980553	0.544983	0.588462
Desulfovibrio sp. oral taxon 040	0.00776955	0.0205563	0.101259	0.152188	0	0	0.535714	0.544983	0.165082
Desulfovibrio sp. oral taxon F91	0.00645019	0.0170656	0	0	0	0	0.544983	0.544983	NA
Desulfovibrio sp. UNSW3caefatS	0	0	0.00327906	0.0103693	0	0	0.650826	NA	0.588462
Dorea formicigenerans	0.107035	0.131735	0.166659	0.203307	0.075719	0.0670656	0.650826	0.980553	0.571066
Dorea longicatena	0.0032251	0.0085328	0.0153422	0.0251967	0	0	0.617089	0.544983	0.288
Dysgonomonas capnocytophagoides	0	0	0	0	0.00508612	0.0168687	NA	0.650826	0.617089
Ectothiorhodospira variabilis	0.00545003	0.0144194	0	0	0	0	0.544983	0.544983	NA
Eggerthella sp. YY7918	0	0	0.00568093	0.0123965	0	0	0.544983	NA	0.45
Enterococcus columbae	0.01084	0.019621	0.00442633	0.0139973	0.243895	0.176021	0.617089	0.0193359	0.00765
Enterococcus faecium	0.00986985	0.0261132	0.0181242	0.0324358	0.0222154	0.0441281	0.650826	0.769019	0.991736
Enterococcus italicus	0	0	0	0	0.0191334	0.0426551	NA	0.544983	0.516304
Enterorhabdus caecimuris	0.00382975	0.0101326	0.067856	0.0847896	0	0	0.230233	0.544983	0.0569444
Enterorhabdus mucosicola	0.0538079	0.0406543	0.117911	0.120463	0.00985617	0.0223651	0.627615	0.14781	0.0538732
Eubacterium coprostanoligenes	0.0445594	0.117893	0.156228	0.139473	0.0176648	0.0309366	0.201923	0.841675	0.0696429
Eubacterium oxidoreducens	0.141112	0.0533125	0.452736	0.348182	0.260766	0.0911009	0.516304	0.0878906	0.58222
Eubacterium plexicaudatum	0.676443	0.649971	1.12466	1.02841	2.5717	1.95662	0.58222	0.0569444	0.221755
Eubacterium ramulus	0.0972745	0.105105	0.122221	0.167143	0.350682	0.176424	0.980553	0.05625	0.0456522
Eubacterium rangiferina	0.00545003	0.0144194	0	0	0	0	0.544983	0.544983	NA
Eubacterium sp. C124b	0.00454446	0.0120235	0.0247016	0.0443554	0.0239737	0.0337615	0.617089	0.544983	0.980553
Eubacterium sp. WAL 18692	0.0542406	0.0434004	0.0960291	0.0702749	0.0309922	0.0365908	0.544983	0.602986	0.195395
Eubacterium uniforme	0.0159451	0.0211998	0.0123148	0.0215124	0.0119144	0.026589	0.82492	0.650826	0.886976
Eubacterium ventriosum	0	0	0	0	0.107373	0.134268	NA	0.165082	0.0976415
Eubacterium xylanophilum	1.13861	1.10039	1.11283	0.84429	1.30968	0.565009	0.957218	0.800108	0.834216
Faecalitalea cylindroides	20.6959	18.5148	16.7487	12.6841	5.7379	4.22082	0.749168	0.588462	0.430147
Flavonifractor plautii	0.188394	0.0796238	0.237703	0.118633	0.445419	0.209921	0.615502	0.0569444	0.0766484
Gemmiger formicilis	0	0	0	0	0.0411587	0.0436005	NA	0.165082	0.0976415
Globicatella sp. canine oral taxon 218	0	0	0	0	0.00505841	0.0167768	NA	0.650826	0.617089
Gracilibacter thermotolerans	0	0	0	0	0.0295	0.0605841	NA	0.350166	0.231164
Haloplasma contractile	0	0	0.00216169	0.00683588	0.0126798	0.0285244	0.650826	0.544983	0.713477
Helicobacter hepaticus	0.04803	0.0913202	0	0	0	0	0.353774	0.324824	NA
Hespellia porcina	0.087202	0.127955	0.0707803	0.0579735	0.011649	0.0386353	0.869786	0.218284	0.123047
Holdemanella biformis	0.013784	0.023541	0.00788118	0.0173657	0	0	0.853846	0.324824	0.45
Holdemania filiformis	0.0704726	0.0596991	0.0749381	0.0665679	0.0114375	0.0256532	0.953757	0.119877	0.0711207
Hungatella effluvii	2.68144	3.84757	0.749146	0.746693	4.17587	1.90458	1	0.430147	0.00765
Hungatella hathewayi	1.8211	1.88136	1.48104	0.855768	5.08244	1.82039	0.903122	0.0754261	0.00765
Intestinibacter bartlettii	0.0585058	0.119145	0.00247486	0.00782621	0	0	0.571066	0.324824	0.588462
Lachnobacterium sp. wal 14165	0.0440324	0.0692912	0.00327906	0.0103693	0.0158771	0.0526584	0.353774	0.448718	1
Lachnoclostridium phytofermentans	0.0279328	0.0569271	0.0224097	0.034153	0.00314192	0.0104206	0.944824	0.544983	0.324824
Lactobacillus acidophilus	0.00826267	0.021861	0.0161325	0.0217126	0	0	0.650826	0.544983	0.165082
Lactobacillus animalis	0	0	0.0247732	0.0432513	1.05119	1.08083	0.448718	0.0190761	0.008625
Lactobacillus collinoides	0	0	0.00350606	0.0110871	0	0	0.650826	NA	0.588462
Lactobacillus composti	0	0	0	0	0.00931117	0.0213253	NA	0.544983	0.516304
Lactobacillus crispatus	0.00826267	0.021861	0	0	0	0	0.544983	0.544983	NA
Lactobacillus curvatus	0	0	0.00486482	0.0153839	0	0	0.650826	NA	0.588462
Lactobacillus fuchuensis	0.00645019	0.0170656	0.00391164	0.0123697	0	0	0.886976	0.544983	0.588462
Lactobacillus gasseri	1.87786	1.39071	4.26981	4.14844	1.19891	1.14821	0.46875	0.617089	0.135338
Lactobacillus guizhouensis	0.00702853	0.0185957	0	0	0	0	0.544983	0.544983	NA
Lactobacillus helveticus	0.0216895	0.057385	0.0232886	0.04528	0.0176945	0.0406817	0.793113	1	0.725396
Lactobacillus iners	0.00516417	0.0136631	0.0611426	0.108664	0	0	0.409091	0.544983	0.106681
Lactobacillus ingluviei	0.0113612	0.0300588	0.0549546	0.0837109	0	0	0.544983	0.544983	0.165082
Lactobacillus intestinalis	0.00516417	0.0136631	0.00216169	0.00683588	0	0	0.886976	0.544983	0.588462
Lactobacillus jensenii	0	0	0.00351923	0.0111288	0	0	0.650826	NA	0.588462
Lactobacillus johnsonii	1.51668	1.17861	2.61258	2.75631	0.473047	0.353702	0.650826	0.230233	0.039375
Lactobacillus kalixensis	0	0	0.0221324	0.02408	0	0	0.221675	NA	0.106681
Lactobacillus kimchicus	0	0	0.011158	0.0288129	0	0	0.544983	NA	0.45
Lactobacillus murinus	0.0667507	0.059073	0.087486	0.117026	3.40634	3.72138	0.84728	0.0194318	0.00883929
Lactobacillus odoratitofui	0.00459572	0.0121591	0.00245929	0.00777697	0	0	0.886976	0.544983	0.588462
Lactobacillus oris	0.027115	0.0505789	0.107623	0.126808	0.0342904	0.0695773	0.544983	1	0.512658
Lactobacillus pasteurii	0	0	0.00204941	0.00648081	0	0	0.650826	NA	0.588462
Lactobacillus perolens	0.00826267	0.021861	0.0521866	0.0775839	0.0384873	0.0473965	0.288	0.46875	0.919951
Lactobacillus pontis	0.00852396	0.0225523	0.0300143	0.0507703	0	0	0.571066	0.544983	0.165082
Lactobacillus psittaci	0.0787212	0.0641958	0.174926	0.176466	0.0389737	0.0644429	0.627615	0.544983	0.260371
Lactobacillus reuteri	0.576516	0.478519	1.07822	1.17985	0.425001	0.362038	0.853846	0.747466	0.535714
Lactobacillus rogosae	0.0682844	0.112023	0.100689	0.249864	0.0536867	0.0910619	0.991736	1	1
Lactobacillus sakei	0.00516417	0.0136631	0.0114345	0.0185556	0	0	0.650826	0.544983	0.288
Lactobacillus salivarius	0	0	0.00959754	0.0227911	0.355101	0.291824	0.544983	0.0190761	0.00807955
Lactobacillus similis	0	0	0.00216169	0.00683588	0.00764275	0.0253481	0.650826	0.650826	1
Lactobacillus sp. Akhmbto4	0	0	0.00501201	0.0158494	0	0	0.650826	NA	0.588462
Lactobacillus sp. Amsbbr2	0.0517657	0.0786186	0.11156	0.168107	0.00634813	0.0210544	0.660987	0.37844	0.119877
Lactobacillus sp. B164	0.00722984	0.0191283	0.00597572	0.0188969	0	0	0.980553	0.544983	0.588462
Lactobacillus sp. BLB3	0	0	0.00204941	0.00648081	0	0	0.650826	NA	0.588462
Lactobacillus sp. C33LV5	0	0	0	0	0.0378962	0.0722017	NA	0.46875	0.350166
Lactobacillus sp. HG209	0.00722984	0.0191283	0.0268866	0.0329409	0	0	0.45	0.544983	0.106681
Lactobacillus sp. HRPRTE3	0.0473653	0.0674118	0.0799555	0.143681	0.0169552	0.0562339	0.946567	0.490385	0.30642
Lactobacillus sp. ID9203	0	0	0.0103278	0.0222008	0	0	0.544983	NA	0.45
Lactobacillus sp. KC36a	0	0	0.0110954	0.0238711	0	0	0.544983	NA	0.45
Lactobacillus sp. KC38	0.0857989	0.08183	0.0574281	0.0573273	0.0794978	0.124827	0.681024	0.617089	1
Lactobacillus sp. KC45a	0	0	0	0	0.020507	0.0362383	NA	0.46875	0.350166
Lactobacillus sp. KC45b	0.0444552	0.0617757	0.077913	0.0770092	0.212556	0.359269	0.559605	0.617089	0.944824
Lactobacillus sp. Mboho2r2	0.00652295	0.0172581	0.00286918	0.00907313	0	0	0.886976	0.544983	0.588462
Lactobacillus sp. oral taxon 461	0.00459572	0.0121591	0	0	0.0110432	0.0366262	0.544983	0.946567	0.617089
Lactobacillus sp. oral taxon D06	0	0	0.0158442	0.0275916	0	0	0.448718	NA	0.288
Lactobacillus sp. oral taxon G18	0.00563346	0.0149047	0.0150742	0.0286942	0	0	0.650826	0.544983	0.288
Lactobacillus sp. oral taxon G19	0	0	0	0	0.012312	0.0408342	NA	0.650826	0.617089
Lactobacillus sp. Thmro15	0	0	0.00247486	0.00782621	0.00415998	0.0137971	0.650826	0.650826	1
Lactobacillus sp. Thmro2	0	0	0	0	0.15692	0.154518	NA	0.0456522	0.0193359
Lactobacillus sp. Thmro6	0	0	0	0	0.0337558	0.0519877	NA	0.350166	0.231164
Lactobacillus sp. Tporo2	0	0	0.00257345	0.00813795	0.00868615	0.0196441	0.650826	0.544983	0.713477
Lactobacillus sp. TS4	0	0	0	0	0.00676246	0.0224286	NA	0.650826	0.617089
Lactobacillus vaginalis	0.0331107	0.0566923	0.106882	0.130149	0.0176876	0.0249721	0.45	0.991736	0.409091
Lactococcus plantarum	0.0430009	0.0847426	0.0870944	0.111374	0	0	0.588462	0.324824	0.0569444
Lactonifactor longoviformis	0.194106	0.107968	0.223662	0.171988	0.209172	0.0892757	0.957218	0.800108	1
Lutaonella thermophila	0	0	0	0	0.00437965	0.0145256	NA	0.650826	0.617089
Maribacter polysiphoniae	0	0	0.0119411	0.0281906	0	0	0.544983	NA	0.45
Marvinbryantia formatexigens	0.495569	0.295985	0.743214	0.623086	7.02202	4.45392	0.80615	0.00975	0.00765
Mucispirillum schaedleri	0	0	0.0210127	0.0514088	0.188739	0.209055	0.544983	0.119877	0.165082
Odoribacter splanchnicus	0.0382764	0.0533447	0.00320013	0.0101197	0.0987133	0.062518	0.353774	0.290179	0.0278289
Olsenella sp. oral taxon 809	0.0371401	0.0681632	0	0	0	0	0.353774	0.324824	NA
Oribacterium asaccharolyticum	0.0253371	0.043494	0	0	0.00347132	0.0115131	0.353774	0.544983	0.617089
Oribacterium sp. 4C51CB	0	0	0.00714811	0.0226043	0	0	0.650826	NA	0.588462
Oribacterium sp. 4F76CC	0	0	0.00702409	0.0222121	0	0	0.650826	NA	0.588462
Oribacterium sp. OBRC12	0	0	0.00352226	0.0111384	0	0	0.650826	NA	0.588462
Oribacterium sp. oral taxon 102	0	0	0	0	0.0297715	0.0368838	NA	0.255	0.158557
Oscillibacter ruminantium	0.258906	0.142449	0.12736	0.146754	0.42048	0.205666	0.270386	0.270386	0.0456522
Oscillibacter sp. G2	0.0772047	0.0662917	0.0603619	0.0921314	0.0826391	0.0426429	0.559605	0.769019	0.544983
Oscillibacter valericigenes	0.052272	0.030591	0.0560228	0.0422006	0.117132	0.0551134	0.769019	0.103037	0.135338
Oscillospira guilliermondii	0.0500175	0.0598938	0.021572	0.0397539	0.110817	0.0979701	0.544983	0.544983	0.123047
Paludibacter propionicigenes	0.00627996	0.0166152	0	0	0	0	0.544983	0.544983	NA
Papillibacter cinnamivorans	0.164124	0.0641442	0.157131	0.147719	0.152434	0.080106	0.749168	0.642409	0.713477
Parabacteroides distasonis	0.4095	0.42625	0.12833	0.128374	0.0789272	0.0744233	0.165082	0.0308824	0.660987
Parabacteroides merdae	0	0	0	0	0.00437965	0.0145256	NA	0.650826	0.617089
Paraeggerthella hongkongensis	0.0110596	0.0200987	0.0190083	0.0404484	0	0	0.991736	0.324824	0.45
Paraprevotella clara	0.155772	0.190126	0.097281	0.0972457	0.452722	0.278938	0.800108	0.0915441	0.0138971
Paraprevotella xylaniphila	0.083926	0.129837	0.368438	0.181608	0.184946	0.135481	0.0711207	0.235227	0.15625
Parasporobacterium paucivorans	0.15693	0.167192	0.208105	0.174821	0.384867	0.152305	0.650826	0.14781	0.201923
Parasutterella excrementihominis	0.143464	0.0584216	0.100285	0.126059	0.00314192	0.0104206	0.309593	0.01125	0.03
Pediococcus ethanolidurans	0	0	0	0	0.00793855	0.0263292	NA	0.650826	0.617089
Pediococcus stilesii	0	0	0.00402166	0.0127176	0	0	0.650826	NA	0.588462
Peptococcus sp. canine oral taxon 334	0.00459572	0.0121591	0.00500089	0.0158142	0	0	0.980553	0.544983	0.588462
Pibocella sp. MOLA 93	0	0	0.0116795	0.0198061	0	0	0.448718	NA	0.288
Pontibacter akesuensis	0.0631672	0.0953307	0	0	0	0	0.0482143	0.039375	NA
Porphyromonas crevioricanis	0	0	0.00286918	0.00907313	0	0	0.650826	NA	0.588462
Porphyromonas endodontalis	0.0169972	0.0312525	0.021467	0.0291964	0.0288015	0.0287953	0.886976	0.627615	0.815565
Porphyromonas pogonae	0	0	0	0	0.0534684	0.0557089	NA	0.119877	0.0569444
Porphyromonas sp. UQD 307	0	0	0.009016	0.0285111	0	0	0.650826	NA	0.588462
Prevotella aff, ruminicola Tc2-24	0	0	0	0	0.00429487	0.0142445	NA	0.650826	0.617089
Prevotella brevis	0.0938142	0.167757	0.0238344	0.0504583	0.153379	0.201995	0.713477	0.650826	0.353774
Prevotella buccae	0.19503	0.0693634	0.187193	0.0793623	0.213982	0.105279	1	0.944824	0.903122
Prevotella conceptionensis	0.0642933	0.117308	0.0582933	0.0792216	0.00415998	0.0137971	0.946567	0.37844	0.217005
Prevotella loescheii	0.150679	0.309703	0.042615	0.0482645	0	0	0.919951	0.324824	0.106681
Prevotella nanceiensis	0	0	0.00257345	0.00813795	0.00766256	0.0173821	0.650826	0.544983	0.713477
Prevotella oralis	0	0	0.00204941	0.00648081	0	0	0.650826	NA	0.588462
Prevotella oryzae	0.00652295	0.0172581	0.0246733	0.0607049	0	0	0.841675	0.544983	0.45
Prevotella ruminicola	0.0113637	0.0300656	0.00352226	0.0111384	0.0338399	0.0497703	0.886976	0.571066	0.430147
Prevotella shahii	0.00820332	0.021704	0.00352226	0.0111384	0.0487801	0.0624486	0.886976	0.353774	0.206633
Prevotella sp. 152R-1a	0.00835593	0.0221077	0.0274436	0.0638995	0	0	0.841675	0.544983	0.45
Prevotella sp. 326-8	0.00627996	0.0166152	0.0208959	0.0476414	0	0	0.841675	0.544983	0.45
Prevotella sp. B31FD	0.0032251	0.0085328	0.010774	0.0340703	0.00415998	0.0137971	0.980553	0.946567	0.984637
Prevotella sp. canine oral taxon 284	0	0	0.0177667	0.0374797	0.0492612	0.0657117	0.544983	0.255	0.544983
Prevotella sp. canine oral taxon 298	0	0	0	0	0.00415998	0.0137971	NA	0.650826	0.617089
Prevotella sp. CM38	0.0390876	0.0469649	0.0273983	0.0459184	0.0353221	0.0443609	0.779703	0.980553	0.853846
Prevotella sp. DJF_B116	0.00882185	0.0233404	0	0	0.0301761	0.0426797	0.544983	0.544983	0.231164
Prevotella sp. DJF_LS16	0	0	0	0	0.0101168	0.0335537	NA	0.650826	0.617089
Prevotella sp. DJF_LS17	0	0	0.0173668	0.0333495	0	0	0.448718	NA	0.288
Prevotella sp. oral taxon 317	0.0163714	0.0330795	0.00723789	0.0155438	0.00544152	0.0180475	0.853846	0.588462	0.749168
Prevotella sp. oral taxon 472	0.00563346	0.0149047	0	0	0.176446	0.0993616	0.544983	0.0191667	0.00765
Prevotella sp. oral taxon 526	0.00627996	0.0166152	0	0	0	0	0.544983	0.544983	NA
Prevotella stercorea	0	0	0	0	0.00362678	0.0120287	NA	0.650826	0.617089
Pricia antarctica	0	0	0	0	0.0224805	0.0317932	NA	0.350166	0.231164
Pseudobacteroides cellulosolvens	0.00852396	0.0225523	0.012862	0.021358	0.00272436	0.00903568	0.793113	0.853846	0.535714
Pseudobutyrivibrio sp. 4C55C	0	0	0.0239472	0.0393511	0.0136182	0.0309325	0.448718	0.544983	0.671053
Pseudobutyrivibrio xylanivorans	0.00618652	0.016368	0.0212933	0.030195	0.0202733	0.0420864	0.571066	0.689306	0.787746
Pseudoflavonifractor capillosus	0.243678	0.0955708	0.310308	0.115579	0.213309	0.0678639	0.37844	0.886976	0.165082
Robinsoniella peoriensis	0.43497	0.224997	0.667393	0.515072	0.930231	0.326863	0.650826	0.0569444	0.288
Romboutsia sp. G12	0.012662	0.0218074	0	0	0	0	0.353774	0.324824	NA
Romboutsia sp. LA1	0.0325512	0.0702872	0	0	0	0	0.353774	0.324824	NA
Roseburia faecis	0.118255	0.0721071	1.08889	0.915176	0.576788	0.321709	0.165082	0.03	0.650826
Roseburia hominis	0.0120206	0.0213668	0.110147	0.0847174	0.0762435	0.075179	0.103125	0.260371	0.602986
Roseburia intestinalis	0.0753346	0.0684973	0.166566	0.193621	0.185917	0.16234	0.544983	0.324824	0.80615
Roseburia sp. DJF_VR77	0	0	0.00849486	0.0268631	0	0	0.650826	NA	0.588462
Ruminiclostridium thermocellum	0.0400542	0.0391963	0.100007	0.0726922	0.0305056	0.0436473	0.3	0.793113	0.123047
Ruminococcus albus	0.0269651	0.0284993	0.0376437	0.0424706	0.116019	0.0833376	0.793113	0.141667	0.165082
Ruminococcus bromii	0.156128	0.0719425	0.137965	0.133264	0.19731	0.107709	0.650826	0.749168	0.544983
Ruminococcus champanellensis	0.00882185	0.0233404	0.0125713	0.0302317	0	0	0.919951	0.544983	0.45
Ruminococcus flavefaciens	0.171799	0.119326	0.218876	0.263822	0.621546	0.25405	1	0.0148026	0.0456522
Ruminococcus gauvreauii	0.0343033	0.090758	0.0682761	0.0953849	0.12536	0.0846929	0.324824	0.15625	0.221675
Ruminococcus lactaris	0.00563346	0.0149047	0.0387651	0.0718382	0.0302412	0.0343336	0.544983	0.353774	0.886976
Ruminococcus sp. 14531	0.194388	0.0681387	0.128878	0.155129	0.279259	0.0749884	0.516304	0.221755	0.114407
Ruminococcus sp. CE2	0.0032251	0.0085328	0.00320013	0.0101197	0.00746998	0.0178	0.980553	0.886976	0.787746
Ruminococcus sp. DJF_VR67	0.063758	0.096047	0.169422	0.212462	0.0213871	0.035095	0.45	0.650826	0.123047
Ruminococcus sp. DJF_VR70k1	0	0	0.0077052	0.024366	0	0	0.650826	NA	0.588462
Ruminococcus sp. ID1	0.0903797	0.0920856	0.0687301	0.0624373	0.0923054	0.0894405	0.853846	1	0.84728
Ruminococcus sp. JC304	0.225335	0.110334	0.126431	0.136072	0.0765954	0.0451921	0.341379	0.0456522	1
Ruminococcus sp. K-1	0.0585967	0.0616889	0.0690329	0.07628	0.0980731	0.0634522	0.869786	0.544983	0.544983
Ruminococcus sp. MLG080-3	0.871038	0.653488	1.08381	0.848903	4.97836	2.29059	0.903122	0.0234375	0.0193359
Ruminococcus sp. NML 00-0124	0	0	0.010106	0.0319578	0.136768	0.315839	0.650826	0.46875	0.544983
Ruminococcus sp. Pei041	0	0	0.00402166	0.0127176	0	0	0.650826	NA	0.588462
Ruminococcus sp. RLB3	0.0424361	0.0568751	0.042948	0.0682826	0.0507532	0.0532161	0.991736	0.787746	0.650826
Ruminococcus sp. WAL 17306	0.134221	0.130438	0.239047	0.174195	0.508063	0.202722	0.544983	0.03	0.103211
Ruminococcus sp. YE281	0.0828635	0.0786325	0.023269	0.0333976	0.0540765	0.0314192	0.37844	0.736456	0.290179
Ruminococcus sp. YE58	0.0583327	0.115294	0.0888541	0.0842791	0.0380105	0.0428201	0.490385	0.793113	0.45
Ruminococcus sp. ZS2-15	0.154008	0.159367	0.0667771	0.13765	0.0304226	0.0404962	0.448718	0.341379	1
Saccharofermentans acetigenes	0	0	0	0	0.00328802	0.0109051	NA	0.650826	0.617089
Selenomonas ruminantium	0	0	0.0105463	0.0237163	0.00788802	0.0190469	0.544983	0.544983	0.953757
Solibacillus sp. R-26228	0.00618652	0.016368	0	0	0.0194747	0.0341046	0.544983	0.650826	0.350166
'Spartium junceum' witches'-broom phytoplasma	0.0032251	0.0085328	0.0164717	0.0520882	0.00362678	0.0120287	0.980553	0.946567	0.984637
Spiroplasma clarkii	0	0	0.00924831	0.0195779	0.00505937	0.01678	0.544983	0.650826	0.749168
Spiroplasma sabaudiense	0.0032251	0.0085328	0.00216169	0.00683588	0	0	0.886976	0.544983	0.588462
Sporobacter termitidis	0.0123796	0.0327532	0.0106848	0.0184606	0.0428382	0.0385221	0.793113	0.37844	0.230233
Sporobacterium olearium	0.0140109	0.0240331	0.0429716	0.0704702	0.0115345	0.0256641	0.650826	0.940265	0.58222
Sporosarcina ginsengisoli	0	0	0	0	0.00504611	0.0167361	NA	0.650826	0.617089
Streptococcus danieliae	0.0123607	0.0215318	0.0121317	0.0287526	0	0	0.853846	0.324824	0.45
Streptococcus mutans	0	0	0.00204941	0.00648081	0	0	0.650826	NA	0.588462
Streptococcus sp. TM013	0	0	0.00500089	0.0158142	0	0	0.650826	NA	0.588462
Subdoligranulum variabile	0	0	0	0	0.0423524	0.0518975	NA	0.255	0.158557
Syntrophococcus sp. BS-2	0	0	0.0110436	0.034923	0.299464	0.182107	0.650826	0.03	0.0190761
TM7 phylum sp. canine oral taxon 363	0.0123796	0.0327532	0.0145304	0.0196444	0.00649003	0.021525	0.650826	0.853846	0.490385
Trichococcus ilyis	0	0	0	0	0.00659928	0.0152803	NA	0.544983	0.516304
Turicibacter sanguinis	0.548351	0.604727	0.228002	0.333787	2.09713	1.45676	0.535714	0.0798387	0.0191667
Zobellia russellii	0	0	0.00402166	0.0127176	0.00746998	0.0178	0.650826	0.544983	0.787746

## Sheet: Data for HeatMap_Fig. S3
Supplementary Datasets S1_g. Megan data used for heatmap (Fig. S3)
#Series:	1G_1	1G_2	1G_3	1G_4	1G_5	1G_6	1G_7	2G_1	2G_10	2G_2	2G_3	2G_4.	2G_5	2G_6	2G_7	2G_8	2G_9	3G_1	3G_10	3G_11	3G_2	3G_3	3G_4	3G_5	3G_6	3G_7	3G_8	3G_9
[Clostridium] aldenense	1525.0	4706.0	1511.0	4851.0	1179.0	1634.0	977.0	15684.0	2938.0	3179.0	9495.0	9543.0	2537.0	8581.0	2577.0	1092.0	252.0	8508.0	3816.0	7562.0	4190.0	3737.0	3869.0	7267.0	3895.0	8526.0	5506.0	5979.0
[Clostridium] glycyrrhizinilyticum	123.0	63.0	92.0	89.0	0.0	221.0	0.0	48.0	21.0	0.0	0.0	0.0	0.0	48.0	29.0	0.0	0.0	0.0	0.0	0.0	0.0	0.0	0.0	0.0	0.0	0.0	0.0	0.0
[Clostridium] hylemonae	62.0	70.0	0.0	101.0	57.0	286.0	83.0	118.0	0.0	152.0	164.0	138.0	31.0	64.0	48.0	36.0	0.0	142.0	99.0	417.0	247.0	155.0	105.0	200.0	136.0	172.0	167.0	127.0
[Clostridium] symbiosum	93.0	56.0	0.0	75.0	57.0	0.0	0.0	48.0	47.0	86.0	105.0	0.0	74.0	0.0	44.0	0.0	0.0	196.0	160.0	151.0	161.0	214.0	280.0	191.0	94.0	193.0	79.0	69.0
Akkermansia muciniphila	0.0	0.0	0.0	0.0	0.0	2345.0	3185.0	55.0	681.0	172.0	4502.0	635.0	538.0	3410.0	705.0	724.0	383.0	29.0	113.0	151.0	0.0	91.0	0.0	0.0	125.0	0.0	93.0	139.0
Alistipes finegoldii	26.0	0.0	202.0	305.0	0.0	174.0	186.0	600.0	72.0	372.0	457.0	570.0	237.0	208.0	39.0	200.0	0.0	309.0	449.0	429.0	256.0	655.0	430.0	462.0	690.0	150.0	656.0	139.0
Alistipes massiliensis	0.0	0.0	0.0	0.0	0.0	95.0	55.0	691.0	702.0	411.0	834.0	1224.0	1236.0	248.0	268.0	216.0	54.0	387.0	274.0	252.0	76.0	106.0	201.0	314.0	345.0	450.0	140.0	0.0
Alistipes onderdonkii	0.0	0.0	0.0	31.0	0.0	47.0	0.0	0.0	133.0	0.0	0.0	162.0	89.0	0.0	48.0	0.0	0.0	859.0	464.0	682.0	466.0	746.0	799.0	558.0	1141.0	999.0	523.0	382.0
Alistipes putredinis	0.0	0.0	42.0	114.0	57.0	31.0	0.0	62.0	60.0	47.0	60.0	162.0	31.0	48.0	34.0	56.0	0.0	71.0	251.0	88.0	66.0	193.0	227.0	69.0	208.0	139.0	80.0	69.0
Allobaculum stercoricanis	19214.0	591.0	5446.0	523.0	722.0	1114.0	576.0	48.0	1294.0	0.0	1157.0	65.0	2743.0	1760.0	785.0	760.0	588.0	82.0	213.0	631.0	466.0	360.0	290.0	278.0	157.0	257.0	529.0	743.0
Alloprevotella rava	279.0	408.0	6164.0	394.0	47.0	0.0	0.0	1167.0	0.0	823.0	0.0	856.0	0.0	0.0	0.0	0.0	0.0	667.0	1717.0	656.0	1752.0	1231.0	2409.0	296.0	753.0	516.0	1522.0	452.0
Anaerocolumna jejuensis	53.0	302.0	92.0	299.0	152.0	26.0	83.0	2756.0	457.0	640.0	179.0	122.0	42.0	168.0	253.0	196.0	0.0	572.0	648.0	1378.0	799.0	1209.0	799.0	689.0	513.0	516.0	703.0	254.0
Anaerocolumna xylanovorans	430.0	563.0	328.0	625.0	132.0	365.0	251.0	1062.0	3063.0	1177.0	954.0	2032.0	755.0	337.0	6410.0	1802.0	1314.0	2815.0	969.0	1352.0	2047.0	1021.0	641.0	1082.0	1130.0	1956.0	1065.0	1009.0
Bacteroidales genomosp. P1	0.0	0.0	0.0	0.0	0.0	0.0	0.0	222.0	0.0	430.0	0.0	163.0	0.0	0.0	0.0	0.0	0.0	172.0	144.0	88.0	0.0	134.0	157.0	86.0	83.0	86.0	0.0	58.0
Bacteroides heparinolyticus	518.0	260.0	1520.0	51.0	0.0	779.0	1703.0	916.0	250.0	564.0	668.0	595.0	660.0	763.0	3379.0	1157.0	431.0	0.0	0.0	0.0	0.0	0.0	0.0	0.0	0.0	0.0	0.0	0.0
Barnesiella viscericola	296.0	182.0	1908.0	274.0	284.0	212.0	520.0	810.0	202.0	669.0	142.0	268.0	200.0	224.0	532.0	148.0	122.0	375.0	724.0	770.0	646.0	467.0	1063.0	1161.0	711.0	633.0	1468.0	951.0
Bifidobacterium animalis	0.0	0.0	0.0	0.0	0.0	0.0	0.0	0.0	0.0	0.0	0.0	0.0	0.0	0.0	0.0	0.0	0.0	87.0	1707.0	694.0	341.0	435.0	483.0	479.0	416.0	182.0	3218.0	1287.0
Bifidobacterium choerinum	176.0	56.0	0.0	0.0	0.0	137.0	0.0	0.0	245.0	0.0	142.0	0.0	100.0	152.0	83.0	664.0	465.0	0.0	0.0	0.0	0.0	0.0	0.0	0.0	0.0	0.0	0.0	0.0
Bifidobacterium pseudolongum	646.0	731.0	151.0	0.0	0.0	694.0	269.0	0.0	1660.0	0.0	1119.0	0.0	1959.0	1124.0	749.0	3571.0	3357.0	0.0	0.0	0.0	0.0	0.0	0.0	0.0	0.0	0.0	0.0	0.0
Bifidobacterium thermacidophilum	0.0	0.0	0.0	0.0	0.0	0.0	0.0	0.0	0.0	0.0	0.0	0.0	0.0	0.0	0.0	0.0	0.0	0.0	174.0	75.0	0.0	32.0	52.0	104.0	94.0	0.0	522.0	185.0
Caldicoprobacter oshimai	22.0	0.0	0.0	0.0	0.0	0.0	0.0	0.0	68.0	0.0	112.0	0.0	279.0	0.0	0.0	20.0	0.0	35.0	129.0	126.0	57.0	128.0	43.0	43.0	104.0	0.0	53.0	92.0
Catenisphaera adipataccumulans	2630.0	154.0	793.0	10571.0	13102.0	13385.0	17595.0	397.0	13050.0	382.0	4330.0	832.0	11080.0	9740.0	13037.0	15888.0	16391.0	71.0	534.0	834.0	638.0	591.0	403.0	322.0	219.0	118.0	751.0	1172.0
Clostridium fusiformis	718.0	393.0	488.0	682.0	142.0	705.0	661.0	1503.0	314.0	1695.0	653.0	1509.0	363.0	401.0	417.0	880.0	122.0	280.0	205.0	176.0	427.0	451.0	307.0	139.0	115.0	204.0	173.0	81.0
Clostridium sp. A9	860.0	2599.0	751.0	3478.0	1112.0	1225.0	399.0	1860.0	418.0	2614.0	578.0	856.0	518.0	514.0	403.0	420.0	198.0	1317.0	2053.0	2288.0	2104.0	2581.0	1634.0	2017.0	1036.0	1526.0	1139.0	661.0
Clostridium sp. AN-AS8	0.0	0.0	0.0	0.0	0.0	78.0	0.0	0.0	0.0	0.0	0.0	0.0	0.0	0.0	24.0	24.0	0.0	142.0	91.0	75.0	114.0	85.0	87.0	0.0	73.0	0.0	0.0	81.0
Clostridium sp. ASF356	0.0	0.0	0.0	0.0	0.0	0.0	0.0	138.0	0.0	0.0	52.0	0.0	37.0	0.0	0.0	0.0	0.0	214.0	0.0	0.0	95.0	214.0	148.0	183.0	0.0	107.0	154.0	58.0
Clostridium sp. ASF502	496.0	42.0	235.0	554.0	180.0	328.0	511.0	236.0	99.0	305.0	0.0	187.0	586.0	787.0	88.0	104.0	34.0	894.0	1640.0	4312.0	1228.0	1107.0	694.0	960.0	1297.0	849.0	1166.0	2774.0
Clostridium sp. C9	522.0	767.0	523.0	376.0	161.0	190.0	0.0	845.0	336.0	899.0	420.0	815.0	153.0	185.0	1054.0	60.0	108.0	656.0	1503.0	1112.0	990.0	1801.0	2198.0	1676.0	1203.0	1375.0	811.0	580.0
Clostridium sp. ID11	168.0	70.0	0.0	57.0	0.0	63.0	0.0	292.0	219.0	47.0	165.0	106.0	147.0	96.0	69.0	32.0	54.0	125.0	113.0	265.0	200.0	236.0	105.0	200.0	303.0	516.0	60.0	161.0
Clostridium sp. ID4	7497.0	28215.0	3014.0	1614.0	1988.0	1607.0	1666.0	69.0	4315.0	277.0	2984.0	73.0	12265.0	9628.0	3697.0	5007.0	4103.0	250.0	175.0	278.0	1523.0	1360.0	1802.0	122.0	73.0	53.0	456.0	835.0
Clostridium sp. K11	0.0	0.0	0.0	0.0	0.0	0.0	0.0	76.0	0.0	0.0	37.0	48.0	63.0	0.0	0.0	0.0	0.0	82.0	83.0	0.0	76.0	203.0	263.0	87.0	0.0	118.0	33.0	58.0
Clostridium sp. K12	1304.0	330.0	675.0	267.0	265.0	217.0	55.0	257.0	336.0	248.0	961.0	726.0	496.0	216.0	283.0	32.0	0.0	321.0	953.0	631.0	647.0	1548.0	703.0	1632.0	1193.0	1085.0	2428.0	475.0
Clostridium sp. MLG661	6215.0	626.0	10380.0	305.0	703.0	95.0	46.0	1300.0	2459.0	200.0	916.0	1191.0	750.0	377.0	287.0	112.0	0.0	2170.0	1663.0	1416.0	1818.0	4302.0	1925.0	1720.0	4020.0	1967.0	1045.0	637.0
Clostridium sp. OkiN108	0.0	105.0	0.0	57.0	0.0	0.0	0.0	76.0	0.0	498.0	135.0	0.0	0.0	64.0	39.0	0.0	0.0	89.0	128.0	353.0	208.0	263.0	61.0	261.0	209.0	236.0	174.0	104.0
Coprococcus catus	57.0	49.0	168.0	0.0	0.0	249.0	0.0	89.0	30.0	0.0	52.0	106.0	37.0	56.0	0.0	0.0	34.0	0.0	0.0	0.0	0.0	0.0	0.0	0.0	0.0	0.0	0.0	0.0
Desulfotomaculum sp. SN1_H	26.0	42.0	50.0	0.0	0.0	0.0	0.0	222.0	0.0	105.0	0.0	146.0	0.0	0.0	24.0	0.0	0.0	226.0	221.0	303.0	142.0	107.0	201.0	235.0	281.0	236.0	274.0	104.0
Enterococcus columbae	26.0	0.0	0.0	0.0	47.0	0.0	0.0	0.0	43.0	0.0	0.0	0.0	0.0	0.0	0.0	0.0	0.0	130.0	464.0	252.0	76.0	85.0	254.0	165.0	544.0	107.0	80.0	370.0
Enterorhabdus caecimuris	0.0	0.0	0.0	0.0	0.0	26.0	0.0	68.0	263.0	76.0	0.0	40.0	0.0	0.0	0.0	128.0	82.0	0.0	0.0	0.0	0.0	0.0	0.0	0.0	0.0	0.0	0.0	0.0
Enterorhabdus mucosicola	48.0	77.0	0.0	82.0	57.0	100.0	0.0	110.0	323.0	0.0	149.0	73.0	79.0	0.0	39.0	316.0	54.0	0.0	61.0	0.0	0.0	43.0	0.0	0.0	0.0	0.0	0.0	0.0
Eubacterium coprostanoligenes	0.0	302.0	0.0	0.0	0.0	0.0	0.0	145.0	21.0	248.0	82.0	0.0	120.0	361.0	178.0	352.0	0.0	76.0	0.0	0.0	47.0	64.0	0.0	0.0	0.0	0.0	0.0	0.0
Eubacterium oxidoreducens	203.0	189.0	84.0	158.0	152.0	84.0	83.0	845.0	249.0	871.0	593.0	661.0	348.0	667.0	39.0	24.0	54.0	255.0	122.0	366.0	399.0	203.0	324.0	226.0	208.0	182.0	254.0	174.0
Eubacterium plexicaudatum	367.0	168.0	337.0	1384.0	1626.0	673.0	0.0	1811.0	335.0	737.0	1202.0	3567.0	633.0	1045.0	701.0	204.0	588.0	3107.0	1045.0	416.0	6867.0	1908.0	2145.0	2061.0	1957.0	4397.0	2428.0	521.0
Eubacterium ramulus	155.0	0.0	278.0	120.0	76.0	26.0	0.0	187.0	47.0	104.0	157.0	538.0	26.0	48.0	68.0	0.0	0.0	351.0	282.0	252.0	618.0	294.0	219.0	323.0	293.0	666.0	268.0	92.0
Eubacterium ventriosum	0.0	0.0	0.0	0.0	0.0	0.0	0.0	0.0	0.0	0.0	0.0	0.0	0.0	0.0	0.0	0.0	0.0	262.0	0.0	0.0	57.0	0.0	43.0	174.0	0.0	322.0	268.0	0.0
Flavonifractor plautii	247.0	119.0	151.0	216.0	95.0	137.0	306.0	460.0	185.0	248.0	225.0	276.0	232.0	88.0	313.0	220.0	47.0	464.0	267.0	594.0	351.0	709.0	369.0	497.0	344.0	676.0	381.0	0.0
Gemmiger formicilis	0.0	0.0	0.0	0.0	0.0	0.0	0.0	0.0	0.0	0.0	0.0	0.0	0.0	0.0	0.0	0.0	0.0	76.0	38.0	0.0	85.0	112.0	0.0	69.0	0.0	53.0	0.0	0.0
Holdemania filiformis	66.0	0.0	0.0	76.0	76.0	90.0	167.0	41.0	55.0	0.0	75.0	40.0	94.0	0.0	213.0	140.0	68.0	0.0	53.0	0.0	0.0	0.0	0.0	0.0	0.0	0.0	67.0	0.0
Hungatella effluvii	6769.0	112.0	8918.0	273.0	1826.0	174.0	0.0	467.0	1958.0	305.0	593.0	1436.0	1807.0	112.0	228.0	216.0	116.0	4181.0	3373.0	2820.0	3028.0	6835.0	2752.0	5022.0	6795.0	5074.0	2756.0	963.0
Hungatella hathewayi	3717.0	971.0	4822.0	727.0	1578.0	312.0	149.0	2434.0	2640.0	1541.0	1480.0	2203.0	1596.0	482.0	1040.0	508.0	363.0	3716.0	5388.0	2959.0	3562.0	6071.0	4009.0	6437.0	5539.0	8085.0	5198.0	2065.0
Lactobacillus animalis	0.0	0.0	0.0	0.0	0.0	0.0	0.0	0.0	116.0	76.0	0.0	0.0	0.0	0.0	0.0	0.0	47.0	232.0	3534.0	1099.0	447.0	236.0	509.0	567.0	1119.0	419.0	509.0	2228.0
Lactobacillus johnsonii	656.0	1971.0	1173.0	2629.0	3101.0	562.0	121.0	390.0	1596.0	258.0	2337.0	3362.0	1485.0	1326.0	2562.0	2327.0	9592.0	172.0	373.0	290.0	695.0	531.0	1037.0	471.0	261.0	0.0	140.0	939.0
Lactobacillus murinus	22.0	119.0	126.0	69.0	113.0	0.0	0.0	117.0	275.0	286.0	0.0	97.0	0.0	0.0	0.0	68.0	0.0	447.0	12167.0	3907.0	1485.0	671.0	2453.0	1746.0	3905.0	989.0	797.0	6733.0
Lactobacillus salivarius	0.0	0.0	0.0	0.0	0.0	0.0	0.0	0.0	25.0	67.0	0.0	0.0	0.0	0.0	0.0	0.0	0.0	142.0	931.0	467.0	133.0	165.0	211.0	113.0	575.0	257.0	73.0	614.0
Lactobacillus sp. Thmro2	0.0	0.0	0.0	0.0	0.0	0.0	0.0	0.0	0.0	0.0	0.0	0.0	0.0	0.0	0.0	0.0	0.0	65.0	381.0	290.0	0.0	26.0	114.0	130.0	387.0	0.0	46.0	185.0
Lactococcus plantarum	0.0	0.0	0.0	0.0	0.0	217.0	74.0	328.0	0.0	95.0	60.0	204.0	95.0	56.0	0.0	0.0	0.0	0.0	0.0	0.0	0.0	0.0	0.0	0.0	0.0	0.0	0.0	0.0
Marvinbryantia formatexigens	589.0	1056.0	252.0	388.0	503.0	206.0	353.0	978.0	249.0	1196.0	803.0	2097.0	686.0	418.0	223.0	204.0	294.0	16974.0	3854.0	5969.0	8201.0	9336.0	6287.0	5852.0	7351.0	7301.0	951.0	1380.0
Odoribacter splanchnicus	0.0	0.0	42.0	120.0	95.0	0.0	0.0	0.0	0.0	0.0	0.0	0.0	31.0	0.0	0.0	0.0	0.0	184.0	160.0	0.0	0.0	101.0	105.0	69.0	135.0	53.0	133.0	92.0
Oscillibacter ruminantium	189.0	224.0	176.0	306.0	76.0	264.0	511.0	446.0	0.0	228.0	217.0	73.0	126.0	96.0	39.0	0.0	0.0	518.0	404.0	859.0	303.0	332.0	149.0	532.0	323.0	429.0	321.0	208.0
Parabacteroides distasonis	115.0	231.0	1299.0	325.0	332.0	254.0	195.0	250.0	21.0	363.0	67.0	220.0	37.0	48.0	188.0	40.0	0.0	0.0	167.0	0.0	0.0	80.0	79.0	147.0	73.0	86.0	193.0	0.0
Paraprevotella clara	127.0	35.0	556.0	70.0	85.0	100.0	74.0	243.0	107.0	248.0	75.0	81.0	0.0	0.0	143.0	40.0	0.0	154.0	541.0	265.0	361.0	252.0	483.0	366.0	335.0	1149.0	482.0	324.0
Paraprevotella xylaniphila	84.0	0.0	354.0	38.0	0.0	42.0	46.0	369.0	517.0	277.0	292.0	89.0	189.0	304.0	472.0	720.0	334.0	118.0	83.0	75.0	247.0	0.0	413.0	366.0	115.0	193.0	221.0	92.0
Parasutterella excrementihominis	84.0	217.0	185.0	127.0	66.0	179.0	110.0	0.0	42.0	104.0	284.0	0.0	353.0	56.0	53.0	28.0	47.0	0.0	0.0	0.0	0.0	0.0	0.0	0.0	0.0	0.0	33.0	0.0
Pontibacter akesuensis	26.0	0.0	261.0	51.0	0.0	31.0	55.0	0.0	0.0	0.0	0.0	0.0	0.0	0.0	0.0	0.0	0.0	0.0	0.0	0.0	0.0	0.0	0.0	0.0	0.0	0.0	0.0	0.0
Porphyromonas pogonae	0.0	0.0	0.0	0.0	0.0	0.0	0.0	0.0	0.0	0.0	0.0	0.0	0.0	0.0	0.0	0.0	0.0	29.0	114.0	63.0	0.0	0.0	149.0	43.0	104.0	0.0	53.0	0.0
Prevotella sp. oral taxon 472	0.0	0.0	0.0	38.0	0.0	0.0	0.0	0.0	0.0	0.0	0.0	0.0	0.0	0.0	0.0	0.0	0.0	53.0	206.0	189.0	85.0	48.0	140.0	270.0	167.0	182.0	368.0	127.0
Robinsoniella peoriensis	350.0	739.0	193.0	555.0	551.0	429.0	120.0	1020.0	534.0	248.0	503.0	1771.0	581.0	361.0	1010.0	176.0	232.0	817.0	1236.0	1454.0	542.0	902.0	791.0	654.0	585.0	1031.0	1159.0	522.0
Roseburia faecis	132.0	63.0	92.0	133.0	0.0	212.0	167.0	292.0	0.0	2154.0	2307.0	1713.0	814.0	1358.0	213.0	88.0	1520.0	345.0	648.0	88.0	1123.0	746.0	316.0	488.0	418.0	472.0	999.0	382.0
Ruminococcus flavefaciens	57.0	49.0	202.0	241.0	47.0	227.0	334.0	243.0	34.0	114.0	420.0	106.0	221.0	836.0	74.0	56.0	0.0	876.0	411.0	834.0	818.0	520.0	843.0	392.0	313.0	322.0	361.0	777.0
Ruminococcus sp. JC304	132.0	154.0	109.0	280.0	361.0	147.0	334.0	383.0	21.0	277.0	75.0	219.0	37.0	144.0	39.0	20.0	0.0	47.0	167.0	113.0	47.0	91.0	0.0	43.0	73.0	75.0	73.0	69.0
Ruminococcus sp. MLG080-3	1459.0	492.0	1900.0	733.0	770.0	408.0	111.0	2189.0	1052.0	363.0	1999.0	1885.0	459.0	1672.0	487.0	180.0	150.0	4909.0	3541.0	6019.0	6105.0	3054.0	6375.0	6463.0	6618.0	6440.0	1421.0	847.0
Ruminococcus sp. WAL 17306	79.0	387.0	42.0	153.0	152.0	94.0	0.0	425.0	215.0	219.0	360.0	383.0	78.0	457.0	103.0	60.0	0.0	303.0	450.0	606.0	342.0	730.0	456.0	384.0	481.0	903.0	361.0	278.0
Syntrophococcus sp. BS-2	0.0	0.0	0.0	0.0	0.0	0.0	0.0	0.0	0.0	0.0	0.0	106.0	0.0	0.0	0.0	0.0	0.0	298.0	175.0	202.0	457.0	461.0	281.0	374.0	251.0	569.0	60.0	0.0
Turicibacter sanguinis	31.0	0.0	0.0	402.0	1369.0	1220.0	669.0	0.0	560.0	0.0	0.0	0.0	0.0	0.0	273.0	912.0	471.0	811.0	3457.0	1858.0	1704.0	1956.0	2399.0	1335.0	1235.0	75.0	1803.0	5130.0
